# Supplementary material for: Targeted Next Generation Sequencing as a Reliable Diagnostic Assay for the Detection of Somatic Mutations in Tumours Using Minimal DNA Amounts from Formalin Fixed Paraffin Embedded Material
Source: PLoS One. 2016 Feb 26;11(2):e0149405. doi: 10.1371/journal.pone.0149405 (PMC4769293; doi:10.1371/journal.pone.0149405)
Supplement: S1 Table — (XLSX) [file pone.0149405.s009.xlsx]

## Sheet: Blad1
Gene	Technique	Exon coverage
KRAS	HRM	exons 2 & 3
EGFR	HRM	exons 19-21
BRAF	Cobas	exon 15
TP53	Sanger sequencing	exons 4-9
CTNNB1	Sanger sequencing	exon 3
cKIT	Sanger sequencing	exons 9 & 11
PDGFRa	Sanger sequencing	exons 12 & 18
