# Supplementary material for: Targeted Next Generation Sequencing as a Reliable Diagnostic Assay for the Detection of Somatic Mutations in Tumours Using Minimal DNA Amounts from Formalin Fixed Paraffin Embedded Material
Source: PLoS One. 2016 Feb 26;11(2):e0149405. doi: 10.1371/journal.pone.0149405 (PMC4769293; doi:10.1371/journal.pone.0149405)
Supplement: S2 Table — Sequencing data of all samples described in this study are visualized in this table. Furthermore, tumour type and patient number is added to allow identification of multiple tumours from the same patient. (XLSX) [file pone.0149405.s010.xlsx]

## Sheet: testset
	sample	validation/test set	fresh/ffpe	tumorgroup	Tumor %	variants
						gene	chrom_position	variant_na	variant_aa	frequency	depth
P271	CPCT02010003T	test	fresh	Breast cancer	40
P272	CPCT02010007T	test	fresh	Sarcoma	80	APC	5_112174631	C/T	R1114*	4.6	2478
P272	CPCT02010007T	test	fresh	Sarcoma	80	KIT	4_55593600	AGTGGAAGGTTGTTG/-	QWKVVE556-561Q	23.4	1996
P272	CPCT02010007T	test	fresh	Sarcoma	80	KIT	4_55599331	T/G	N819K	24	1346
P272	CPCT02010007T	test	fresh	Sarcoma	80	KIT	4_55599332	G/A	D820N	23.22	1322
P272	CPCT02010007T	test	fresh	Sarcoma	80	KIT	4_55599334	T/A	D820E	24.03	1311
P272	CPCT02010007T	test	fresh	Sarcoma	80	KRAS	12_25380275	T/G	Q61H	3.12	1633
P272	CPCT02010007T	test	fresh	Sarcoma	80	TP53	17_7578406	C/T	R175H	4.37	343
P272	CPCT02010007T	test	fresh	Sarcoma	80	KIT	4_55599341	T/G	Y823D	37.36	2112
P273	CPCT02010008T	test	fresh	Upper gastrointestinal	90	TP53	17_7578457	C/A	R158L	53.41	440
P274	CPCT02010009T	test	fresh	Lung cancer: NSCLC	50
P275	CPCT02010016T	test	fresh	Breast cancer	60	PIK3CA	3_178952085	A/G	H1047R	8.65	3594
P276	CPCT02010017T	test	fresh	Lung cancer: NSCLC	80	PIK3CA	3_178952085	A/T	H1047L	27.62	2842
P276	CPCT02010017T	test	fresh	Lung cancer: NSCLC	80	EGFR	7_55242466	AATTAAGAGAAGCAACAT/-	ELREATS746-752A	28.48	1973
P276	CPCT02010017T	test	fresh	Lung cancer: NSCLC	80	EGFR	7_55242485	C/T	S752F	29	1986
P277	CPCT02010029T	test	fresh	Lung cancer: NSCLC	50	TP53	17_7578475	G/C	P152R	3.64	220
P278	CPCT02010031T	test	fresh	Skin cancer, other than melanoma	80
P279	CPCT02010033T	test	fresh	Lung, other than NSCLC	90	RB1	13_49027139	T/G	L569*	79.6	858
P279	CPCT02010033T	test	fresh	Lung, other than NSCLC	90	TP53	17_7578204	A/T	S215R	78.35	813
P280	CPCT02010034T	test	fresh	Breast cancer	70	PTEN	10_89685314	T/C	L70P	10.53	114
P281	CPCT02010035T	test	fresh	Lung cancer: NSCLC	80	TP53	17_7577549	C/-	NA	83.34	1489
P282	CPCT02010037T	test	fresh	Lung cancer: NSCLC	70	KRAS	12_25380275	T/G	Q61H	28.01	1635
P283	CPCT02010038T	test	fresh	Lung cancer: NSCLC	40	PIK3CA	3_178936091	G/A	E545K	5.11	1076
P283	CPCT02010038T	test	fresh	Lung cancer: NSCLC	40	EGFR	7_55242464	GGAATTAAGAGAAGC/-	KELREA745-750K	45.69	1729
P283	CPCT02010038T	test	fresh	Lung cancer: NSCLC	40	BRAF	7_140481411	C/A	G466V	7.28	1167
P283	CPCT02010038T	test	fresh	Lung cancer: NSCLC	40	TP53	17_7577538	C/T	R248Q	10.83	1496
P284	CPCT02010041T	test	fresh	Lung cancer: NSCLC	50	ALK	2_29432695	C/A	V1265L	30.63	1564
P284	CPCT02010041T	test	fresh	Lung cancer: NSCLC	50	TP53	17_7577539	G/C	R248G	72.78	1602
P285	CPCT02010042T	test	fresh	Lung cancer: NSCLC	30	KRAS	12_25398285	C/A	G12C	81.99	694
P286	CPCT02010043T	test	fresh	Gynecological	70	PIK3CA	3_178936082	G/A	E542K	20.24	2460
P286	CPCT02010043T	test	fresh	Gynecological	70	KRAS	12_25398284	C/G	G12A	70.72	444
P287	CPCT02010047T	test	fresh	Lung cancer: NSCLC	90	KRAS	12_25398285	C/A	G12C	8.37	1004
P287	CPCT02010047T	test	fresh	Lung cancer: NSCLC	90	TP53	17_7578403	C/T	C176Y	6.27	558
P288	CPCT02010048T	test	fresh	Lung cancer: NSCLC	50	TP53	17_7578457	C/A	R158L	24.71	1194
P288	CPCT02010048T	test	fresh	Lung cancer: NSCLC	50	ALK	2_29432700	C/A	G1263V	22.92	2173
P288	CPCT02010048T	test	fresh	Lung cancer: NSCLC	50	TP53	17_7578451	TGGCG/-	NA	23.78	1266
P289	CPCT02010050T	test	fresh	Lung cancer: NSCLC	85	KRAS	12_25398285	C/A	G12C	64.25	1172
P290	CPCT02010052T	test	fresh	Lung cancer: NSCLC	70	TP53	17_7579355	A/G	L111P	27.16	626
P291	CPCT02010055T	test	fresh	Colon and Rectal cancer	60	KRAS	12_25380275	T/G	Q61H	74.99	3719
P291	CPCT02010055T	test	fresh	Colon and Rectal cancer	60	TP53	17_7577538	C/T	R248Q	83.18	1409
P292	CPCT02010057T	test	fresh	Lung cancer: NSCLC	90	KRAS	12_25398284	C/T	G12D	9.12	570
P293	CPCT02010058T	test	fresh	Gynecological	50	PIK3CA	3_178936091	G/A	E545K	6.33	1659
P294	CPCT02010059T	test	fresh	Primary of unknown origin	80	NRAS	1_115258745	C/G	G13R	14.59	2385
P294	CPCT02010059T	test	fresh	Primary of unknown origin	80	TP53	17_7578457	C/G	R158P	22.88	437
P295	CPCT02010061T	test	fresh	Colon and Rectal cancer	30	PIK3CA	3_178936091	G/A	E545K	25.55	2239
P295	CPCT02010061T	test	fresh	Colon and Rectal cancer	30	BRAF	7_140481411	C/A	G466V	29.05	2664
P295	CPCT02010061T	test	fresh	Colon and Rectal cancer	30	TP53	17_7577538	C/T	R248Q	40.03	1911
P296	CPCT02010063T	test	fresh	Lung cancer: NSCLC	90
P297	CPCT02010064T	test	fresh	Breast cancer	80	PIK3CA	3_178952090	G/C	G1049R	74.94	3368
P297	CPCT02010064T	test	fresh	Breast cancer	80	RB1	13_48955550	C/T	R556*	74.93	1851
P297	CPCT02010064T	test	fresh	Breast cancer	80	TP53	17_7578550	G/A	S127F	86.49	2102
P298	CPCT02010065T	test	fresh	Breast cancer	70
P299	CPCT02010066T	test	fresh	Lung cancer: NSCLC	25	ABL1	9_133738340	A/G	K247R	49.55	1336
P300	CPCT02010067T	test	fresh	Gynecological	40
P301	CPCT02010070T	test	fresh	Lung, other than NSCLC	90
P302	CPCT02010071T	test	fresh	Urogenital	80	NRAS	1_115256529	T/C	Q61R	54.05	555
P302	CPCT02010071T	test	fresh	Urogenital	80	FGFR3	4_1803568	C/G	S249C	26.92	104
P302	CPCT02010071T	test	fresh	Urogenital	80	PTPN11	12_112926873	G/A	R498Q	13.23	990
P303	CPCT02010073T	test	fresh	Lung, other than NSCLC	50
P304	CPCT02010074T	test	fresh	Kidney cancer	50
P305	CPCT02010075T	test	fresh	Gynecological	40	TP53	17_7577094	G/A	R282W	12.94	1012
P306	CPCT02010076T	test	fresh	Head and Neck	50
P307	CPCT02010077T	test	fresh	Gynecological	30	TP53	17_7578404	A/G	C176R	39.13	391
P308	CPCT02010080T	test	fresh	Breast cancer	70
P309	CPCT02010081T	test	fresh	Skin cancer, other than melanoma	95	PIK3CA	3_178952085	A/G	H1047R	19.39	5499
P309	CPCT02010081T	test	fresh	Skin cancer, other than melanoma	95	TP53	17_7579359	G/A	R110C	65.05	1053
P309	CPCT02010081T	test	fresh	Skin cancer, other than melanoma	95	TP53	17_7579360	G/T	F109L	64.78	1025
P310	CPCT02010084T	test	fresh	Colon and Rectal cancer	60	TP53	17_7578263	G/A	R196*	50.77	843
P311	CPCT02010085T	test	fresh	Lung cancer: NSCLC	50	TP53	17_7578457	C/A	R158L	66.81	452
P312	CPCT02010086T	test	fresh	Other	80	CDKN2A	9_21971208	C/A	NA	38.87	494
P312	CPCT02010086T	test	fresh	Other	80	TP53	17_7577093	C/G	R282P	63.01	784
P313	CPCT02010087T	test	fresh	Colon and Rectal cancer	20	KRAS	12_25398284	C/A	G12V	34.64	1074
P313	CPCT02010087T	test	fresh	Colon and Rectal cancer	20	TP53	17_7577564	-/T	NA	29.65	1781
P313	CPCT02010087T	test	fresh	Colon and Rectal cancer	20	SMAD4	18_48591888	G/T	D351Y	33.97	1666
P314	CPCT02010088T	test	fresh	Breast cancer	50	TP53	17_7578475	G/C	P152R	5.08	118
P315	CPCT02010090T	test	fresh	Urogenital	80	TP53	17_7577099	C/G	R280T	70.09	1461
P316	CPCT02010102T	test	fresh	Lung cancer: NSCLC	90	KRAS	12_25398284	C/T	G12D	34.39	1134
P317	CPCT02010108T	test	fresh	Gynecological	95	PIK3CA	3_178952085	A/G	H1047R	12.78	2793
P318	CPCT02010109T	test	fresh	Lung cancer: NSCLC	40	EGFR	7_55242464	GGAATTAAGAGAAGC/-	KELREA745-750K	29.14	1201
P319	CPCT02010110T	test	fresh	Urogenital	90	KIT	4_55593594	GAAGTACAGTGGAAGGTTGTTGAG/-	EVQWKVVE554-561-	29.86	1999
P320	CPCT02010111T	test	fresh	Lung cancer: NSCLC	60	CDKN2A	9_21971138	C/T	D74N	41.91	136
P321	CPCT02010112T	test	fresh	Breast cancer	50	PIK3CA	3_178952085	A/G	H1047R	31.58	3499
P321	CPCT02010112T	test	fresh	Breast cancer	50	FGFR2	10_123258034	A/T	N458K	29.85	1052
P322	CPCT02010113T	test	fresh	Lung cancer: NSCLC	20	KRAS	12_25398282	C/A	G13C	18.12	585
P323	CPCT02010115T	test	fresh	Lung, other than NSCLC	90
P324	CPCT02010116T	test	fresh	Urogenital	90	PIK3CA	3_178952085	A/T	H1047L	28.2	2000
P324	CPCT02010116T	test	fresh	Urogenital	90	PIK3CA	3_178952147	-/A	NA	28.88	1998
P325	CPCT02010117T	test	fresh	Melanoma	90	GNA11	19_3118942	A/T	Q209L	27.57	1799
P326	CPCT02010119T	test	fresh	Colon and Rectal cancer	80	TP53	17_7577094	G/A	R282W	73.22	1221
P327	CPCT02010120T	test	fresh	Breast cancer	90	ATM	11_108170506	A/C	S1691R	15.5	1323
P328	CPCT02010122T	test	fresh	Lung cancer: NSCLC	70	TP53	17_7577568	C/A	C238F	89.07	1994
P328	CPCT02010122T	test	fresh	Lung cancer: NSCLC	70	STK11	19_1221314	C/-	NA	99.45	1990
P329	CPCT02010123T	test	fresh	Lung cancer: NSCLC	80	TP53	17_7577535	C/G	R249T	32.97	1999
P330	CPCT02010124T	test	fresh	Colon and Rectal cancer	60	BRAF	7_140453136	A/T	V600E	30.01	1583
P330	CPCT02010124T	test	fresh	Colon and Rectal cancer	60	SMAD4	18_48586268	C/T	P313S	30.37	1999
P331	CPCT02010128T	test	fresh	Gynecological	70	BRAF	7_140453136	A/T	V600E	35.96	1549
P332	CPCT02010129T	test	fresh	Upper gastrointestinal	80	TP53	17_7578392	C/A	E180*	73.33	1436
P333	CPCT02010130T	test	fresh	Lung cancer: NSCLC	25	BRAF	7_140453193	T/A	N581I	17.65	1082
P333	CPCT02010130T	test	fresh	Lung cancer: NSCLC	25	KRAS	12_25398262	C/G	L19F	3.13	1755
P334	CPCT02010132T	test	fresh	Colon and Rectal cancer	50	ERBB2	17_37881000	G/T	V777L	71.23	1985
P335	CPCT02010133T	test	fresh	Sarcoma	95	APC	5_112175589	C/T	P1433L	3.51	996
P335	CPCT02010133T	test	fresh	Sarcoma	95	RET	10_43615572	A/T	E884V	4.5	1222
P336	CPCT02010134T	test	fresh	Lung cancer: NSCLC	35	TP53	17_7574003	G/A	R342*	32.82	1365
P337	CPCT02010135T	test	fresh	Urogenital	60	SMARCB1	22_24143292	C/G	T166S	39.44	1240
P337	CPCT02010135T	test	fresh	Urogenital	60	ERBB4	2_212576801	C/G	L366F	10.46	1998
P338	CPCT02010136T	test	fresh	Gynecological	50	TP53	17_7577574	T/C	Y236C	22.07	1264
P339	CPCT02010138T	test	fresh	Lung cancer: NSCLC	30	TP53	17_7578457	C/A	R158L	28.57	1995
P339	CPCT02010138T	test	fresh	Lung cancer: NSCLC	30	TP53	17_7577120	C/A	R273L	27.46	1981
P340	CPCT02010139T	test	fresh	Breast cancer	80	PIK3CA	3_178952085	A/G	H1047R	52	2000
P341	CPCT02010140T	test	fresh	Breast cancer	70	PIK3CA	3_178952085	A/G	H1047R	39.01	1997
P341	CPCT02010140T	test	fresh	Breast cancer	70	TP53	17_7578388	C/T	R181H	68.74	1996
P342	CPCT02010141T	test	fresh	Colon and Rectal cancer	60	TP53	17_7577538	C/T	R248Q	66.42	2013
P342	CPCT02010141T	test	fresh	Colon and Rectal cancer	60	KRAS	12_25398284	C/A	G12V	60.4	2000
P342	CPCT02010141T	test	fresh	Colon and Rectal cancer	60	MET	7_116403165	T/A	L827Q	50.73	1993
P343	CPCT02010142T	test	fresh	Upper gastrointestinal	60	NRAS	1_115256529	T/C	Q61R	29.95	1993
P343	CPCT02010142T	test	fresh	Upper gastrointestinal	60	SMARCB1	22_24143292	C/G	T166S	51.1	1992
P344	CPCT02010144T	test	fresh	Colon and Rectal cancer	70	KRAS	12_25398281	C/T	G13D	51.35	2000
P344	CPCT02010144T	test	fresh	Colon and Rectal cancer	70	TP53	17_7574012	-/CGAAG	NA	65.83	1961
P345	CPCT02010146T	test	fresh	Other	80
P346	CPCT02010147T	test	fresh	Lung cancer: NSCLC	60	FGFR3	4_1803568	C/G	S249C	13.77	1997
P346	CPCT02010147T	test	fresh	Lung cancer: NSCLC	60	KDR	4_55962496	G/T	H876Q	26.14	1771
P346	CPCT02010147T	test	fresh	Lung cancer: NSCLC	60	TP53	17_7578527	A/-	NA	26.1	1996
P347	CPCT02010148T	test	fresh	Colon and Rectal cancer	30	APC	5_112175213	A/T	K1308*	54.8	1584
P347	CPCT02010148T	test	fresh	Colon and Rectal cancer	30	KRAS	12_25398285	C/T	G12S	59.79	1838
P348	CPCT02010149T	test	fresh	Lung cancer: NSCLC	50	ERBB4	2_212576837	G/C	D354E	13.91	1999
P349	CPCT02010150T	test	fresh	Colon and Rectal cancer	70	TP53	17_7577120	C/T	R273H	73.32	1368
P349	CPCT02010150T	test	fresh	Colon and Rectal cancer	70	BRAF	7_140453136	A/T	V600E	69.25	1997
P349	CPCT02010150T	test	fresh	Colon and Rectal cancer	70	APC	5_112175401	-/A	NA	26.7	1989
P350	CPCT02010151T	test	fresh	Sarcoma	50
P351	CPCT02010152T	test	fresh	Gynecological	80	STK11	19_1220505	GTAGGC/-	NA	30.5	3174
P352	CPCT02010154T	test	fresh	Gynecological	50	TP53	17_7578548	GGGAGTACTGTA/-	NA	35.82	1745
P353	CPCT02010159T	test	fresh	Gynecological	75	PIK3CA	3_178936091	G/A	E545K	77.69	1999
P354	CPCT02010167T	test	fresh	Breast cancer	50	PIK3CA	3_178952085	A/G	H1047R	62.08	1999
P355	CPCT02020001T	test	fresh	Breast cancer	30
P356	CPCT02020002T	test	fresh	Sarcoma	90	FGFR3	4_1806181	C/G	S400R	31.75	126
P357	CPCT02020004T	test	fresh	Colon and Rectal cancer	80	TP53	17_7577120	C/T	R273H	88.74	799
P358	CPCT02020006T	test	fresh	Colon and Rectal cancer	80	KRAS	12_25398282	C/A	G13C	52.81	659
P359	CPCT02020007T	test	fresh	Breast cancer	90
P360	CPCT02020009T	test	fresh	Other	80	APC	5_112175240	G/C	E1317Q	51.22	1638
P360	CPCT02020009T	test	fresh	Other	80	FGFR2	10_123274819	T/C	K278E	4.51	1729
P361	CPCT02020010T	test	fresh	Breast cancer	90	PIK3CA	3_178952090	G/C	G1049R	30.59	608
P361	CPCT02020010T	test	fresh	Breast cancer	90	APC	5_112175240	G/C	E1317Q	59.52	620
P362	CPCT02020011T	test	fresh	Colon and Rectal cancer	70
P363	CPCT02020012T	test	fresh	Lung cancer: NSCLC	70	TP53	17_7578454	G/A	A159V	91.96	597
P364	CPCT02020014T	test	fresh	Colon and Rectal cancer	70	KRAS	12_25398285	C/A	G12C	36.61	997
P364	CPCT02020014T	test	fresh	Colon and Rectal cancer	70	TP53	17_7578476	G/T	P152T	64.67	317
P365	CPCT02020015T	test	fresh	Breast cancer	60	TP53	17_7577539	G/A	R248W	73.38	789
P366	CPCT02020016T	test	fresh	Upper gastrointestinal	70	PIK3CA	3_178936091	G/A	E545K	26.19	1772
P366	CPCT02020016T	test	fresh	Upper gastrointestinal	70	EGFR	7_55259460	G/A	A840T	80.56	2119
P366	CPCT02020016T	test	fresh	Upper gastrointestinal	70	TP53	17_7574000	C/A	E343*	89.07	1052
P367	CPCT02020017T	test	fresh	Breast cancer	60	PIK3CA	3_178952085	A/G	H1047R	31.26	4924
P367	CPCT02020017T	test	fresh	Breast cancer	60	SMAD4	18_48591883	C/T	T349I	52.44	1293
P368	CPCT02020018T	test	fresh	Sarcoma	80
P369	CPCT02020024T	test	fresh	Breast cancer	30	PIK3CA	3_178936091	G/A	E545K	31.3	2000
P370	CPCT02020027T	test	fresh	Colon and Rectal cancer	40	KRAS	12_25398285	C/A	G12C	36.66	521
P370	CPCT02020027T	test	fresh	Colon and Rectal cancer	40	FBXW7	4_153249384	C/T	R385H	33.01	1139
P370	CPCT02020027T	test	fresh	Colon and Rectal cancer	40	APC	5_112175399	A/T	K1370*	43.43	852
P370	CPCT02020027T	test	fresh	Colon and Rectal cancer	40	TP53	17_7577104	G/-	NA	57.51	659
P370	CPCT02020027T	test	fresh	Colon and Rectal cancer	40	SMAD4	18_48591892	G/T	G352V	59.58	663
P371	CPCT02020028T	test	fresh	Lung cancer: NSCLC	95
P372	CPCT02020031T	test	fresh	Upper gastrointestinal	60	TP53	17_7577538	C/T	R248Q	39.26	1908
P372	CPCT02020031T	test	fresh	Upper gastrointestinal	60	KRAS	12_25398284	C/T	G12D	31.63	1290
P372	CPCT02020031T	test	fresh	Upper gastrointestinal	60	SMO	7_128845134	G/A	V210M	40.08	1709
P372	CPCT02020031T	test	fresh	Upper gastrointestinal	60	CDKN2A	9_21971194	CCATCAT/-	NA	37.11	574
P373	CPCT02020032T	test	fresh	Primary of unknown origin	20	KRAS	12_25380337	T/C	R41G	4.19	884
P374	CPCT02020033T	test	fresh	Colon and Rectal cancer	50	KRAS	12_25398281	C/T	G13D	41.13	1065
P374	CPCT02020033T	test	fresh	Colon and Rectal cancer	50	TP53	17_7577120	C/T	R273H	47.52	1170
P375	CPCT02020034T	test	fresh	Lung cancer: NSCLC	50	TP53	17_7574017	C/T	R337H	16.07	1064
P375	CPCT02020034T	test	fresh	Lung cancer: NSCLC	50	ERBB2	17_37880997	-/TGT	G776VC	51.9	2000
P376	CPCT02020036T	test	fresh	Primary of unknown origin	50	FGFR2	10_123274819	T/C	K278E	6.17	1458
P376	CPCT02020036T	test	fresh	Primary of unknown origin	50	PTEN	10_89720720	-/A	NA	46.19	1981
P377	CPCT02020039T	test	fresh	Lung, other than NSCLC	80
P378	CPCT02020041T	test	fresh	Melanoma	90	FGFR3	4_1808985	C/A	T806K	52.51	617
P379	CPCT02020042T	test	fresh	Sarcoma	70	TP53	17_7577539	G/C	R248G	58.02	1996
P380	CPCT02020043T	test	fresh	Breast cancer	50	PTEN	10_89717708	C/T	Q245*	40.87	2508
P381	CPCT02020044T	test	fresh	Sarcoma	80	TP53	17_7577094	G/A	R282W	71.41	1588
P381	CPCT02020044T	test	fresh	Sarcoma	80	PTEN	10_89717730	A/G	D252G	82.15	2000
P382	CPCT02020046T	test	fresh	Upper gastrointestinal	80
P383	CPCT02020047T	test	fresh	Sarcoma	90
P384	CPCT02020048T	test	fresh	Kidney cancer	80	MET	7_116339642	G/T	E168D	47.14	1994
P385	CPCT02020051T	test	fresh	Upper gastrointestinal	80
P386	CPCT02020053T	test	fresh	Gynecological	60	TP53	17_7577539	G/A	R248W	54.8	2000
P386	CPCT02020053T	test	fresh	Gynecological	60	FBXW7	4_153249385	G/A	R385C	23.02	1998
P387	CPCT02020055T	test	fresh	Colon and Rectal cancer	80	TP53	17_7579358	C/A	R110L	59.77	686
P388	CPCT02020056T	test	fresh	Sarcoma	80	TP53	17_7577082	C/A	E286*	45.75	1998
P389	CPCT02020057T	test	fresh	Upper gastrointestinal	90
P390	CPCT02020059T	test	fresh	Kidney cancer	60	PIK3CA	3_178952085	A/G	H1047R	15.6	1199
P391	CPCT02020060T	test	fresh	Sarcoma	95
P392	CPCT02020061TIV	test	fresh	Kidney cancer	20	VHL	3_10183788	C/A	P86H	6.91	1187
P393	CPCT02020062T	test	fresh	Other	90	RB1	13_49033829	C/T	R656W	42.47	1102
P393	CPCT02020062T	test	fresh	Other	90	GNAQ	9_80409488	T/A	Q209L	8.05	1677
P394	CPCT02020064T	test	fresh	Sarcoma	80
P395	CPCT02020066T	test	fresh	Colon and Rectal cancer	50	TP53	17_7579358	C/A	R110L	50.97	826
P396	CPCT02020068T	test	fresh	Breast cancer	70	PIK3CA	3_178952085	A/G	H1047R	33.62	1999
P397	CPCT02020069T	test	fresh	Kidney cancer	90	NRAS	1_115256528	T/A	Q61H	44.27	1988
P397	CPCT02020069T	test	fresh	Kidney cancer	90	TP53	17_7578272	G/A	H193Y	73.59	1999
P398	CPCT02020070T	test	fresh	Melanoma	90	BRAF	7_140453136	A/T	V600E	48.47	1997
P398	CPCT02020070T	test	fresh	Melanoma	90	CDKN2A	9_21971040	C/T	A162T	50.54	277
P398	CPCT02020070T	test	fresh	Melanoma	90	CDKN2A	9_21971016	G/C	R170G	48.77	285
P399	CPCT02020072T	test	fresh	Melanoma	70	FBXW7	4_153245434	C/T	G506E	27.48	1998
P400	CPCT02020073T	test	fresh	Upper gastrointestinal	80
P401	CPCT02020074T	test	fresh	Primary of unknown origin	20	PIK3CA	3_178952085	A/G	H1047R	13.27	1447
P401	CPCT02020074T	test	fresh	Primary of unknown origin	20	KRAS	12_25398284	C/A	G12V	43.24	1991
P401	CPCT02020074T	test	fresh	Primary of unknown origin	20	TP53	17_7579415	C/T	W91*	39.78	827
P402	CPCT02020075T	test	fresh	Kidney cancer	85
P403	CPCT02020076T	test	fresh	Urogenital	60	TP53	17_7578466	G/A	T155I	23.05	1883
P404	CPCT02020077T	test	fresh	Head and Neck	90	PIK3CA	3_178936091	G/A	E545K	22.3	2000
P405	CPCT02020078T	test	fresh	Colon and Rectal cancer	70
P406	CPCT02020079T	test	fresh	Gynecological	85
P407	CPCT02020080T	test	fresh	Upper gastrointestinal	70
P408	CPCT02020081T	test	fresh	Melanoma	80
P409	CPCT02020082T	test	fresh	Kidney cancer	70
P410	CPCT02020083T	test	fresh	Gynecological	70	TP53	17_7578536	T/A	K132*	95.25	1977
P411	CPCT02020084T	test	fresh	Upper gastrointestinal	50	MPL	1_43815035	C/T	R524C	40.69	1998
P411	CPCT02020084T	test	fresh	Upper gastrointestinal	50	TP53	17_7577107	A/C	C277W	24.32	1879
P412	CPCT02020085T	test	fresh	Gynecological	30
P413	CPCT02020086T	test	fresh	Kidney cancer	80
P414	CPCT02020087T	test	fresh	Colon and Rectal cancer	10	KRAS	12_25398284	C/A	G12V	33.35	2000
P414	CPCT02020087T	test	fresh	Colon and Rectal cancer	10	GNAS	20_57484421	G/A	R186H	38.09	1822
P414	CPCT02020087T	test	fresh	Colon and Rectal cancer	10	PIK3CA	3_178936094	C/A	Q546K	34.3	1994
P415	CPCT02020089T	test	fresh	Upper gastrointestinal	100	CTNNB1	3_41266098	A/T	D32V	18.57	1589
P416	CPCT02020091T	test	fresh	Colon and Rectal cancer	10	TP53	17_7579358	C/A	R110L	41.5	1371
P417	CPCT02020092T	test	fresh	Gynecological	80	TP53	17_7577115	A/-	NA	88.37	1676
P418	CPCT02020095T	test	fresh	Lung cancer: NSCLC	90	KRAS	12_25398282	C/A	G13C	33.03	1998
P418	CPCT02020095T	test	fresh	Lung cancer: NSCLC	90	TP53	17_7574034	C/A	NA	38.9	1702
P418	CPCT02020095T	test	fresh	Lung cancer: NSCLC	90	STK11	19_1207092	C/-	NA	49.87	1999
P419	CPCT02020096T	test	fresh	Colon and Rectal cancer	70	KRAS	12_25398281	C/T	G13D	72.96	1997
P419	CPCT02020096T	test	fresh	Colon and Rectal cancer	70	TP53	17_7577094	G/A	R282W	40.88	1996
P419	CPCT02020096T	test	fresh	Colon and Rectal cancer	70	APC	5_112175576	C/T	Q1429*	16.81	1993
P419	CPCT02020096T	test	fresh	Colon and Rectal cancer	70	TP53	17_7578404	A/T	C176S	37.05	2000
P420	CPCT02020097T	test	fresh	Colon and Rectal cancer	80	TP53	17_7578406	C/T	R175H	79.63	1635
P421	CPCT02020099T	test	fresh	Head and Neck	80
P422	CPCT02020100T	test	fresh	Colon and Rectal cancer	80	KRAS	12_25398284	C/T	G12D	47.43	2001
P422	CPCT02020100T	test	fresh	Colon and Rectal cancer	80	PIK3CA	3_178916876	G/A	R88Q	35.72	1716
P422	CPCT02020100T	test	fresh	Colon and Rectal cancer	80	AKT1	14_105246467	C/T	V45M	10.29	1943
P423	CPCT02020101T	test	fresh	Primary of unknown origin	70	TP53	17_7579433	G/-	NA	48.28	640
P423	CPCT02020101T	test	fresh	Primary of unknown origin	70	PIK3CA	3_178928079	G/A	E453K	87.84	1998
P423	CPCT02020101T	test	fresh	Primary of unknown origin	70	CDKN2A	9_21971028	C/T	W110*	46.99	349
P423	CPCT02020101T	test	fresh	Primary of unknown origin	70	ATM	11_108117798	C/T	R337C	15.98	851
P424	CPCT02020103T	test	fresh	Upper gastrointestinal	30
P425	CPCT02020104T	test	fresh	Gynecological	90	TP53	17_7577046	C/A	E298*	74.09	1131
P426	CPCT02020105T	test	fresh	Lung, other than NSCLC	95
P427	CPCT02020106T	test	fresh	Colon and Rectal cancer	20	TP53	17_7578263	G/A	R196*	43.71	1995
P427	CPCT02020106T	test	fresh	Colon and Rectal cancer	20	MPL	1_43815035	C/T	R524C	51.95	2000
P428	CPCT02020107T	test	fresh	Primary of unknown origin	80	TP53	17_7578403	C/T	C176Y	41.97	1999
P428	CPCT02020107T	test	fresh	Primary of unknown origin	80	CDKN2A	9_21971115	GGGTCGGGTGAGAGTGGCG/-	NA	37.12	2508
P428	CPCT02020107T	test	fresh	Primary of unknown origin	80	JAK3	19_17954206	C/G	E135Q	8.25	2000
P429	CPCT02020108T	test	fresh	Gynecological	20	TP53	17_7577610	T/C	NA	31.2	2000
P430	CPCT02020109T	test	fresh	Melanoma	90
P431	CPCT02020110	test	fresh	Upper gastrointestinal	70	TP53	17_7577581	A/T	Y234N	89.17	1994
P432	CPCT02020111	test	fresh	Gynecological	50	TP53	17_7578190	T/C	Y220C	41.92	1999
P433	CPCT02020112T	test	fresh	Colon and Rectal cancer	60	KRAS	12_25398285	C/A	G12C	47.55	2000
P433	CPCT02020112T	test	fresh	Colon and Rectal cancer	60	APC	5_112173917	C/T	R876*	25.23	1998
P433	CPCT02020112T	test	fresh	Colon and Rectal cancer	60	TP53	17_7577570	C/T	M237I	69.22	1998
P434	CPCT02020114	test	fresh	Breast cancer	70
P435	CPCT02020115T	test	fresh	Upper gastrointestinal	80
P436	CPCT02020116	test	fresh	Upper gastrointestinal	60	PDGFRA	4_55144554	TTGCTTCTATGGAGATTTGGTCAACTAT/-	NA	28.58	4636
P437	CPCT02020119T	test	fresh	Melanoma	80	MPL	1_43815035	C/T	R524C	61.46	1383
P437	CPCT02020119T	test	fresh	Melanoma	80	NRAS	1_115256530	G/T	Q61K	29.11	1790
P437	CPCT02020119T	test	fresh	Melanoma	80	KDR	4_55980311	C/T	W260*	27.89	1427
P438	CPCT02020120T	test	fresh	Upper gastrointestinal	30	TP53	17_7574017	C/A	R337L	19.13	1866
P439	CPCT02020121T	test	fresh	Colon and Rectal cancer	60
P440	CPCT02020123T	test	fresh	Breast cancer	70
P441	CPCT02020130TIV	test	fresh	Colon and Rectal cancer	70	TP53	17_7577548	C/T	G245S	81.03	1998
P441	CPCT02020130TIV	test	fresh	Colon and Rectal cancer	70	APC	5_112175212	AAAAG/-	NA	79.08	1917
P441	CPCT02020130TIV	test	fresh	Colon and Rectal cancer	70	NRAS	1_115256530	G/T	Q61K	58.77	1989
P442	CPCT02020134T	test	fresh	Upper gastrointestinal	80	TP53	17_7577551	C/A	G244C	80.1	2000
P443	CPCT02020135T	test	fresh	Melanoma	90	BRAF	7_140453136	A/T	V600E	70.54	2003
P444	CPCT02030029T	test	fresh	Head and Neck	30	FGFR3	4_1808311	G/-	NA	21.48	135
P445	CPCT02030039T	test	fresh	Melanoma	85	BRAF	7_140453136	A/T	V600E	73.43	3907
P446	CPCT02030040T	test	fresh	Melanoma	15	BRAF	7_140453136	A/T	V600E	24.62	1661
P447	CPCT02030043T	test	fresh	Upper gastrointestinal	40	FGFR3	4_1808311	G/-	NA	19.91	879
P447	CPCT02030043T	test	fresh	Upper gastrointestinal	40	APC	5_112175216	G/A	E1309K	3.38	739
P448	CPCT02030045T	test	fresh	Melanoma	80	BRAF	7_140453136	A/T	V600E	59.5	2074
P449	CPCT02030046T	test	fresh	Gynecological	20	ATM	11_108155132	G/A	A1309T	44.15	3493
P449	CPCT02030046T	test	fresh	Gynecological	20	TP53	17_7574003	G/A	R342*	34.56	1571
P450	CPCT02030047T	test	fresh	Breast cancer	60	PIK3CA	3_178952085	A/G	H1047R	19.67	3142
P451	CPCT02030048T	test	fresh	Gynecological	20	FGFR3	4_1808311	G/-	NA	19.57	511
P452	CPCT02030050T	test	fresh	Melanoma	70	BRAF	7_140453136	A/T	V600E	52.61	1186
P453	CPCT02030051T	test	fresh	Colon and Rectal cancer	70	FGFR3	4_1808311	G/-	NA	24.14	1367
P453	CPCT02030051T	test	fresh	Colon and Rectal cancer	70	TP53	17_7578208	T/C	H214R	79.77	262
P454	CPCT02030053T	test	fresh	Colon and Rectal cancer	90	KRAS	12_25380275	T/G	Q61H	34.37	6876
P454	CPCT02030053T	test	fresh	Colon and Rectal cancer	90	TP53	17_7578406	C/T	R175H	39.94	3102
P454	CPCT02030053T	test	fresh	Colon and Rectal cancer	90	KIT	4_55595549	T/-	NA	15.58	154
P455	CPCT02030055T	test	fresh	Colon and Rectal cancer	30	APC	5_112174631	C/T	R1114*	28.43	1576
P455	CPCT02030055T	test	fresh	Colon and Rectal cancer	30	PIK3CA	3_178916876	G/A	R88Q	55.32	1052
P455	CPCT02030055T	test	fresh	Colon and Rectal cancer	30	PIK3CA	3_178952074	G/T	M1043I	49.55	3078
P455	CPCT02030055T	test	fresh	Colon and Rectal cancer	30	APC	5_112175182	T/G	D1297E	36.45	1627
P456	CPCT02030056T	test	fresh	Colon and Rectal cancer	70	APC	5_112175207	G/T	E1306*	10.56	1875
P457	CPCT02030058T	test	fresh	Primary of unknown origin	25
P458	CPCT02030059T	test	fresh	Breast cancer	60	TP53	17_7577094	G/C	R282G	52.57	953
P459	CPCT02030060T	test	fresh	Upper gastrointestinal	30
P460	CPCT02030061T	test	fresh	Upper gastrointestinal	20	APC	5_112175207	G/T	E1306*	21.45	1860
P460	CPCT02030061T	test	fresh	Upper gastrointestinal	20	FGFR1	8_38285897	T/C	K50E	67.99	2371
P460	CPCT02030061T	test	fresh	Upper gastrointestinal	20	TP53	17_7578468	C/-	NA	43.85	447
P461	CPCT02030062T	test	fresh	Colon and Rectal cancer	40	TP53	17_7578475	G/C	P152R	3.88	206
P461	CPCT02030062T	test	fresh	Colon and Rectal cancer	40	TP53	17_7577094	G/A	R282W	33.92	852
P461	CPCT02030062T	test	fresh	Colon and Rectal cancer	40	TP53	17_7577120	C/T	R273H	30.72	869
P461	CPCT02030062T	test	fresh	Colon and Rectal cancer	40	MPL	1_43815035	C/T	R524C	36.43	538
P461	CPCT02030062T	test	fresh	Colon and Rectal cancer	40	APC	5_112175217	A/-	NA	64.41	1315
P462	CPCT02030063T	test	fresh	Urogenital	70	TP53	17_7577120	C/T	R273H	32.98	1131
P462	CPCT02030063T	test	fresh	Urogenital	70	PTEN	10_89717715	-/ACA	L247LQ	21.84	838
P463	CPCT02030064T	test	fresh	Primary of unknown origin	70	SMO	7_128845101	C/T	R199W	42.27	1805
P463	CPCT02030064T	test	fresh	Primary of unknown origin	70	HNF1A	12_121432034	G/A	E261K	30.74	1197
P463	CPCT02030064T	test	fresh	Primary of unknown origin	70	TP53	17_7578530	A/G	F134L	66.69	1783
P464	CPCT02030065T	test	fresh	Upper gastrointestinal	30	PTEN	10_89717715	-/ACA	L247LQ	61.43	1711
P465	CPCT02030066T	test	fresh	Upper gastrointestinal	60
P466	CPCT02030067T	test	fresh	Kidney cancer	60
P467	CPCT02030069T	test	fresh	Lung cancer: NSCLC	80
P468	CPCT02030072T	test	fresh	Colon and Rectal cancer	25	APC	5_112175216	G/T	E1309*	18.16	1492
P468	CPCT02030072T	test	fresh	Colon and Rectal cancer	25	TP53	17_7578395	G/A	H179Y	49.55	331
P469	CPCT02030073T	test	fresh	Colon and Rectal cancer	30	TP53	17_7578406	C/T	R175H	26.9	762
P469	CPCT02030073T	test	fresh	Colon and Rectal cancer	30	APC	5_112173917	C/T	R876*	13.83	1620
P470	CPCT02030074T	test	fresh	Primary of unknown origin	80
P471	CPCT02030077T	test	FFPE	Upper gastrointestinal	50	KRAS	12_25398284	C/T	G12D	14.46	671
P471	CPCT02030077T	test	FFPE	Upper gastrointestinal	50	CDKN2A	9_21971177	C/A	E61*	35.07	288
P472	CPCT02030078T	test	fresh	Head and Neck	60
P473	CPCT02030079T	test	fresh	Breast cancer	30
P474	CPCT02030080T	test	fresh	Melanoma	30	NRAS	1_115256529	T/C	Q61R	28.23	1881
P475	CPCT02030082T	test	fresh	Melanoma	95	BRAF	7_140453136	A/T	V600E	18.38	1295
P476	CPCT02030084T	test	fresh	Upper gastrointestinal	30
P477	CPCT02030085T	test	fresh	Melanoma	90	BRAF	7_140453136	A/T	V600E	40.2	1316
P478	CPCT02030086T	test	fresh	Breast cancer	85	PIK3CA	3_178936082	G/A	E542K	30.91	1388
P478	CPCT02030086T	test	fresh	Breast cancer	85	FGFR3	4_1806181	C/G	S400R	42.16	102
P479	CPCT02030087T	test	fresh	Kidney cancer	90	KRAS	12_25380275	T/G	Q61H	4.2	1213
P479	CPCT02030087T	test	fresh	Kidney cancer	90	TP53	17_7578406	C/T	R175H	4.64	517
P479	CPCT02030087T	test	fresh	Kidney cancer	90	VHL	3_10191491	T/C	C162R	14	950
P480	CPCT02030089TIII	test	fresh	Colon and Rectal cancer	50	KRAS	12_25380275	T/G	Q61H	65.83	998
P480	CPCT02030089TIII	test	fresh	Colon and Rectal cancer	50	TP53	17_7578406	C/T	R175H	66.17	337
P481	CPCT02030090T	test	fresh	Melanoma	60	BRAF	7_140453136	A/T	V600E	30.8	1951
P482	CPCT02030091T	test	fresh	Kidney cancer	70	ABL1	9_133738340	A/G	K247R	58.76	611
P483	CPCT02030094T	test	fresh	Melanoma	90	KRAS	12_25380337	T/C	R41G	5.04	854
P484	CPCT02030096T	test	fresh	Sarcoma	90
P485	CPCT02030097T	test	fresh	Head and Neck	70	SMAD4	18_48604749	G/A	W524*	55.73	1613
P486	CPCT02030098T	test	fresh	Upper gastrointestinal	95	TP53	17_7577538	C/T	R248Q	39.48	1801
P486	CPCT02030098T	test	fresh	Upper gastrointestinal	95	FGFR3	4_1806181	C/G	S400R	28.29	152
P486	CPCT02030098T	test	fresh	Upper gastrointestinal	95	ABL1	9_133738361	G/A	G254E	43.1	1362
P487	CPCT02030099T	test	fresh	Upper gastrointestinal	80
P488	CPCT02030100TIV	test	fresh	Upper gastrointestinal	80
P489	CPCT02030103T	test	fresh	Melanoma	90	BRAF	7_140453136	A/T	V600E	27.45	1155
P490	CPCT02030104T	test	fresh	Urogenital	50
P491	CPCT02030105T	test	fresh	Melanoma	90	FGFR2	10_123274819	T/C	K278E	4.18	1651
P491	CPCT02030105T	test	fresh	Melanoma	90	APC	5_112175618	C/T	P1443S	53.38	429
P492	CPCT02030106T	test	fresh	Colon and Rectal cancer	80	TP53	17_7577538	C/T	R248Q	52.26	1994
P492	CPCT02030106T	test	fresh	Colon and Rectal cancer	80	SMO	7_128851596	C/G	P641A	77.33	1500
P492	CPCT02030106T	test	fresh	Colon and Rectal cancer	80	SMAD4	18_48591876	A/G	I347V	4.25	1999
P493	CPCT02030107T	test	fresh	Melanoma	90
P494	CPCT02030108T	test	fresh	Sarcoma	90
P495	CPCT02030110T	test	fresh	Breast cancer	10
P496	CPCT02030111T	test	fresh	Sarcoma	10
P497	CPCT02030112T	test	fresh	Urogenital	70
P498	CPCT02030113TVI	test	fresh	Skin cancer, other than melanoma	90	SMO	7_128851567	C/T	A631V	18.84	1996
P498	CPCT02030113TVI	test	fresh	Skin cancer, other than melanoma	90	BRAF	7_140453136	A/T	V600E	80.03	1998
P499	CPCT02030114T	test	fresh	Colon and Rectal cancer	80	TP53	17_7577539	G/A	R248W	86.18	1990
P500	CPCT02030115T	test	fresh	Colon and Rectal cancer	70	MPL	1_43815035	C/T	R524C	41.48	933
P500	CPCT02030115T	test	fresh	Colon and Rectal cancer	70	APC	5_112173917	C/T	R876*	46.13	982
P500	CPCT02030115T	test	fresh	Colon and Rectal cancer	70	TP53	17_7578535	T/C	K132R	56.63	777
P501	CPCT02030117T	test	fresh	Urogenital	40	FGFR3	4_1806099	A/G	Y373C	11.87	1997
P502	CPCT02030119T	test	fresh	Upper gastrointestinal	80	TP53	17_7577574	T/C	Y236C	39.27	1999
P503	CPCT02030120T	test	fresh	Colon and Rectal cancer	90	KRAS	12_25398281	C/T	G13D	82.79	1999
P504	CPCT02030122T	test	fresh	Upper gastrointestinal	80	SMAD4	18_48581234	C/T	Q180*	19.39	1805
P505	CPCT02030123T	test	fresh	Breast cancer	80	PTEN	10_89624296	G/C	D24H	43.31	1741
P506	CPCT02030124T	test	fresh	Colon and Rectal cancer	100	KRAS	12_25398284	C/G	G12A	15.7	2000
P506	CPCT02030124T	test	fresh	Colon and Rectal cancer	100	TP53	17_7577095	G/T	D281E	18.52	1231
P507	CPCT02030125T	test	fresh	Melanoma	70	BRAF	7_140453136	A/T	V600E	26.47	1991
P507	CPCT02030125T	test	fresh	Melanoma	70	CDKN2A	9_21971099	G/A	R87W	16.61	1204
P507	CPCT02030125T	test	fresh	Melanoma	70	TP53	17_7573972	TCCTTGAGTTCCAAGGCC/-	EALELKD346-352D	18.05	1972
P508	CPCT02030126T	test	fresh	Colon and Rectal cancer	90	KRAS	12_25398285	C/A	G12C	54.56	1523
P508	CPCT02030126T	test	fresh	Colon and Rectal cancer	90	TP53	17_7578406	C/T	R175H	91.95	1577
P508	CPCT02030126T	test	fresh	Colon and Rectal cancer	90	APC	5_112173917	C/T	R876*	83.12	1671
P509	CPCT02030127T	test	fresh	Kidney cancer	90
P510	CPCT02030129T	test	fresh	Colon and Rectal cancer	50	TP53	17_7577094	G/A	R282W	49.75	1996
P510	CPCT02030129T	test	fresh	Colon and Rectal cancer	50	BRAF	7_140453136	A/T	V600E	49.32	1997
P511	CPCT02030130T	test	fresh	Upper gastrointestinal	90	RB1	13_49033829	C/T	R656W	16.52	684
P511	CPCT02030130T	test	fresh	Upper gastrointestinal	90	PTEN	10_89692851	T/C	L112P	54.63	994
P511	CPCT02030130T	test	fresh	Upper gastrointestinal	90	TP53	17_7577105	G/C	P278R	68.29	1214
P512	CPCT02030131T	test	fresh	Colon and Rectal cancer	75	TP53	17_7574003	G/A	R342*	49.24	1245
P512	CPCT02030131T	test	fresh	Colon and Rectal cancer	75	ERBB4	2_212288987	G/A	P920L	31.17	1094
P513	CPCT02030132TIII	test	fresh	Colon and Rectal cancer	70	KRAS	12_25398281	C/T	G13D	60.26	1296
P513	CPCT02030132TIII	test	fresh	Colon and Rectal cancer	70	TP53	17_7578406	C/T	R175H	59.35	1070
P513	CPCT02030132TIII	test	fresh	Colon and Rectal cancer	70	SMAD4	18_48591888	G/T	D351Y	50.2	994
P513	CPCT02030132TIII	test	fresh	Colon and Rectal cancer	70	MET	7_116339642	G/T	E168D	42.36	1983
P513	CPCT02030132TIII	test	fresh	Colon and Rectal cancer	70	APC	5_112175621	C/T	Q1444*	46.11	655
P514	CPCT02030134T	test	fresh	Breast cancer	20	PIK3CA	3_178952085	A/G	H1047R	41.51	1997
P514	CPCT02030134T	test	fresh	Breast cancer	20	PIK3CA	3_178936091	G/A	E545K	18.35	2000
P515	CPCT02030135T	test	fresh	Melanoma	70	BRAF	7_140481402	C/A	G469V	21.35	2000
P516	CPCT02030136T	test	fresh	Colon and Rectal cancer	30	KRAS	12_25398285	C/T	G12S	64.03	1999
P516	CPCT02030136T	test	fresh	Colon and Rectal cancer	30	TP53	17_7577529	A/T	I251N	62.05	1639
P517	CPCT02030137T	test	fresh	Upper gastrointestinal	50
P518	CPCT02030140T	test	fresh	Colon and Rectal cancer	80	TP53	17_7578530	A/G	F134L	75.75	2000
P518	CPCT02030140T	test	fresh	Colon and Rectal cancer	80	APC	5_112175426	G/T	E1379*	38.44	1894
P519	CPCT02030141T	test	fresh	Primary of unknown origin	70	SMO	7_128851596	C/G	P641A	49.72	1999
P520	CPCT02030142T	test	fresh	Colon and Rectal cancer	70	KRAS	12_25398284	C/T	G12D	20.35	2000
P520	CPCT02030142T	test	fresh	Colon and Rectal cancer	70	APC	5_112175216	G/T	E1309*	47.65	1975
P521	CPCT02030143T	test	fresh	Upper gastrointestinal	90	TP53	17_7577556	C/A	C242F	75.91	1685
P522	CPCT02030144TIV	test	fresh	Colon and Rectal cancer	60	TP53	17_7578268	A/C	L194R	5.83	1682
P523	CPCT02030146T	test	fresh	Melanoma	90	GNAS	20_57484421	G/A	R186H	23.26	907
P523	CPCT02030146T	test	fresh	Melanoma	90	BRAF	7_140453136	AC/TT	V600K	47.49	1996
P524	CPCT02030147T	test	fresh	Colon and Rectal cancer	70	KRAS	12_25380276	T/C	Q61R	32.42	1999
P524	CPCT02030147T	test	fresh	Colon and Rectal cancer	70	SMAD4	18_48604750	G/C	W524C	53.51	1811
P524	CPCT02030147T	test	fresh	Colon and Rectal cancer	70	TP53	17_7577141	C/T	G266E	56.15	1350
P525	CPCT02030148T	test	fresh	Upper gastrointestinal	30	KRAS	12_25398284	C/T	G12D	19.61	1999
P525	CPCT02030148T	test	fresh	Upper gastrointestinal	30	TP53	17_7578367	TCA/-	NA	22.08	1988
P526	CPCT02030149T	test	fresh	Colon and Rectal cancer	60	KRAS	12_25398284	C/T	G12D	49.13	2001
P526	CPCT02030149T	test	fresh	Colon and Rectal cancer	60	TP53	17_7577141	C/T	G266E	43.07	1551
P526	CPCT02030149T	test	fresh	Colon and Rectal cancer	60	PIK3CA	3_178936092	A/G	E545G	41.81	1997
P526	CPCT02030149T	test	fresh	Colon and Rectal cancer	60	APC	5_112175576	C/T	Q1429*	43.52	1884
P527	CPCT02030150T	test	fresh	Melanoma	90	BRAF	7_140453136	A/T	V600E	59.14	1997
P528	CPCT02030152T	test	fresh	Melanoma	60	BRAF	7_140453136	A/T	V600E	45.26	1878
P528	CPCT02030152T	test	fresh	Melanoma	60	EZH2	7_148508728	A/G	Y646H	44.37	1999
P529	CPCT02030153T	test	fresh	Colon and Rectal cancer	60	KRAS	12_25398284	C/G	G12A	77.02	840
P529	CPCT02030153T	test	fresh	Colon and Rectal cancer	60	TP53	17_7577094	G/A	R282W	71.48	561
P530	CPCT02030155T	test	fresh	Melanoma	95	BRAF	7_140453136	A/T	V600E	75.95	1443
P531	CPCT02030156T	test	fresh	Sarcoma	80	APC	5_112175211	T/-	NA	50.05	1956
P531	CPCT02030156T	test	fresh	Sarcoma	80	APC	5_112175211	T/A	I1307K	60.28	2472
P531	CPCT02030156T	test	fresh	Sarcoma	80	TP53	17_7577572	TGTAGT/-	NYM235-237M	57.93	1980
P531	CPCT02030156T	test	fresh	Sarcoma	80	TP53	17_7579905	T/C	E3G	19.53	1992
P532	CPCT02030157T	test	fresh	Colon and Rectal cancer	90	ERBB4	2_212812158	T/C	T140A	3.08	130
P532	CPCT02030157T	test	fresh	Colon and Rectal cancer	90	TP53	17_7577114	C/T	C275Y	92.5	400
P532	CPCT02030157T	test	fresh	Colon and Rectal cancer	90	APC	5_112175255	G/T	E1322*	27.95	694
P532	CPCT02030157T	test	fresh	Colon and Rectal cancer	90	SMAD4	18_48593471	T/A	F408I	4.14	169
P533	CPCT02030160T	test	fresh	Melanoma	80	BRAF	7_140453136	A/T	V600E	41.37	2004
P534	CPCT02030161T	test	fresh	Sarcoma	90
P535	CPCT02030162T	test	fresh	Urogenital	20	PIK3CA	3_178936091	G/A	E545K	8.18	1896
P536	CPCT02030164T	test	fresh	Colon and Rectal cancer	50	APC	5_112175212	AAAAG/-	NA	65.59	927
P536	CPCT02030164T	test	fresh	Colon and Rectal cancer	50	TP53	17_7578384	GCAGCGCTCATGGTGGGG/-	PHHERC177-182-	69.47	1212
P537	CPCT02030165T	test	fresh	Melanoma	30	BRAF	7_140453136	A/T	V600E	11.26	1457
P538	CPCT02030166T	test	fresh	Primary of unknown origin	80	TP53	17_7577568	C/A	C238F	88.61	1993
P538	CPCT02030166T	test	fresh	Primary of unknown origin	80	NRAS	1_115256530	G/T	Q61K	77.09	1986
P539	CPCT02030168T	test	fresh	Primary of unknown origin	80	TP53	17_7578406	C/T	R175H	59.27	1176
P539	CPCT02030168T	test	fresh	Primary of unknown origin	80	KRAS	12_25398284	C/A	G12V	43.37	1349
P539	CPCT02030168T	test	fresh	Primary of unknown origin	80	APC	5_112175423	C/T	Q1378*	69.82	1587
P539	CPCT02030168T	test	fresh	Primary of unknown origin	80	FBXW7	4_153247288	C/A	R425L	31.18	1998
P540	CPCT02030170T	test	fresh	Melanoma	70	BRAF	7_140453136	A/T	V600E	67.59	1996
P540	CPCT02030170T	test	fresh	Melanoma	70	TP53	17_7578407	G/A	R175C	35.46	1049
P541	CPCT02030171T	test	fresh	Breast cancer	20
P542	CPCT02030172T	test	fresh	Colon and Rectal cancer	20	TP53	17_7578463	C/G	R156P	72	1207
P543	CPCT02030173T	test	fresh	Colon and Rectal cancer	10	PIK3CA	3_178927980	T/C	C420R	81.97	1736
P543	CPCT02030173T	test	fresh	Colon and Rectal cancer	10	TP53	17_7578476	G/A	P152S	93.3	1999
P544	CPCT02030174	test	fresh	Primary of unknown origin	30	KRAS	12_25398284	C/T	G12D	37.43	2001
P544	CPCT02030174	test	fresh	Primary of unknown origin	30	TP53	17_7578404	A/T	C176S	59.23	1999
P544	CPCT02030174	test	fresh	Primary of unknown origin	30	SMAD4	18_48593478	AG/-	NA	39.5	1372
P545	CPCT02030176T	test	fresh	Urogenital	80
P546	CPCT02030177T	test	fresh	Head and Neck	95	TP53	17_7578406	C/T	R175H	63.18	1999
P546	CPCT02030177T	test	fresh	Head and Neck	95	ATM	11_108123551	C/T	P604S	77.6	1987
P547	CPCT02030178T	test	fresh	Upper gastrointestinal	40	TP53	17_7578191	A/G	Y220H	19.48	1997
P548	CPCT02030179T	test	fresh	Melanoma	90	BRAF	7_140453145	AG/GA	L597S	53.95	1985
P548	CPCT02030179T	test	fresh	Melanoma	90	CDKN2A	9_21971119	C/G	R80P	73.6	784
P548	CPCT02030179T	test	fresh	Melanoma	90	STK11	19_1220415	C/T	Q170*	58.98	551
P549	CPCT02030180T	test	fresh	Melanoma	50	NRAS	1_115256529	T/C	Q61R	45.56	1598
P549	CPCT02030180T	test	fresh	Melanoma	50	BRAF	7_140453136	A/T	V600E	30.69	1411
P550	CPCT02030181T	test	fresh	Kidney cancer	50
P551	CPCT02030182T	test	fresh	Upper gastrointestinal	70	KRAS	12_25398284	C/T	G12D	27.47	1795
P551	CPCT02030182T	test	fresh	Upper gastrointestinal	70	SMARCB1	22_24143292	C/G	T166S	39.11	1240
P552	CPCT02030184T	test	fresh	Melanoma	80	BRAF	7_140453136	A/T	V600E	19.55	1877
P552	CPCT02030184T	test	fresh	Melanoma	80	GNAS	20_57484420	C/T	R186C	26.8	791
P553	CPCT02030188T	test	fresh	Head and Neck	60	TP53	17_7578406	C/T	R175H	62.01	1998
P554	CPCT02030189T	test	fresh	Melanoma	40	BRAF	7_140453136	A/T	V600E	34.45	1994
P555	CPCT02030190	test	fresh	Urogenital	75	SMARCB1	22_24133967	C/T	R40*	25.25	2000
P556	CPCT05030001T	test	fresh	Colon and Rectal cancer	90	BRAF	7_140453136	A/T	V600E	16.44	961
P556	CPCT05030001T	test	fresh	Colon and Rectal cancer	90	APC	5_112175678	AG/-	NA	29.82	1412
P556	CPCT05030001T	test	fresh	Colon and Rectal cancer	90	PTEN	10_89692904	C/T	R130*	21.64	1058
P556	CPCT05030001T	test	fresh	Colon and Rectal cancer	90	PTEN	10_89692905	G/T	R130L	20.06	1057
P557	CPCT05030002T	test	fresh	Kidney cancer	90	VHL	3_10188214	C/G	F119L	35.8	1997
P557	CPCT05030002T	test	fresh	Kidney cancer	90	VHL	3_10188215	A/G	R120G	35.87	1996
P558	CPCT05030003TIV	test	fresh	Skin cancer, other than melanoma	80	BRAF	7_140453136	A/T	V600E	67.03	1993
P558	CPCT05030017	test	fresh	Colon and Rectal cancer	50	BRAF	7_140453136	A/T	V600E	24.56	1991
P559	CPCT05030017	test	fresh	Colon and Rectal cancer	50	TP53	17_7578403	C/A	C176F	50.18	1933
P559	CPCT05030036T	test	fresh	Lung cancer: NSCLC	60	KRAS	12_25398282	C/A	G13C	61.87	1996
P560	CPCT05030036T	test	fresh	Lung cancer: NSCLC	60	ATM	11_108117787	C/T	S333F	21.65	1995
P560	CPCT05030042	test	fresh	Urogenital	40	ABL1	9_133738340	A/G	K247R	57.05	2000
P187	PA-AA-2013-11-0020	test	FFPE	Lung cancer: NSCLC	80	CDKN2A	9_21971209	T/A	NA	84.97	1437
P187	PA-AA-2013-11-0020	test	FFPE	Lung cancer: NSCLC	80	TP53	17_7577046	C/A	E298*	81.46	863
P187	PA-AA-2013-11-0020	test	FFPE	Lung cancer: NSCLC	80	JAK3	19_17945661	C/A	K733N	79.29	1038
P188	PA-AA-2013-11-0023	test	FFPE	Brain tumor	80
P189	PA-AA-2013-11-0024	test	FFPE	Head and Neck	60	TP53	17_7577138	C/G	R267P	52.37	1035
P190	PA-AA-2013-11-0025	test	FFPE	Sarcoma	80	PDGFRA	4_55152092	G/T	D842Y	37.53	1532
P190	PA-AA-2013-11-0026	test	FFPE	Sarcoma	85
P189	PA-AA-2013-11-0027	test	FFPE	Head and Neck	70	PIK3CA	3_178936091	G/A	E545K	16.65	1261
P189	PA-AA-2013-11-0027	test	FFPE	Head and Neck	70	TP53	17_7577579	G/C	Y234*	11.05	2000
P191	PA-AA-2013-11-0029	test	FFPE	Head and Neck	70	PIK3CA	3_178936091	G/A	E545K	25.85	294
P192	PA-AA-2013-11-0030	test	FFPE	Colon and Rectal cancer	60	PIK3CA	3_178952085	A/G	H1047R	42.2	2000
P192	PA-AA-2013-11-0030	test	FFPE	Colon and Rectal cancer	60	TP53	17_7577538	C/T	R248Q	51.93	1997
P192	PA-AA-2013-11-0030	test	FFPE	Colon and Rectal cancer	60	APC	5_112175390	C/T	Q1367*	40.44	1998
P191	PA-AA-2013-11-0032	test	FFPE	Head and Neck	65	PIK3CA	3_178936091	G/A	E545K	24.5	2000
P191	PA-AA-2013-11-0032	test	FFPE	Head and Neck	65	HRAS	11_533875	G/T	Q61K	61.8	1995
P193	PA-AA-2013-11-0033	test	FFPE	Lung cancer: NSCLC	85
P194	PA-AA-2013-11-0034	test	FFPE	Melanoma	80	KRAS	12_25380275	T/A	Q61H	29.64	1997
P194	PA-AA-2013-11-0034	test	FFPE	Melanoma	80	BRAF	7_140453155	C/T	D594N	29.11	1999
P195	PA-AA-2013-11-0035	test	FFPE	Lung cancer: NSCLC	75	PTEN	10_89717708	C/T	Q245*	61.3	553
P195	PA-AA-2013-11-0035	test	FFPE	Lung cancer: NSCLC	75	TP53	17_7574012	C/A	E339*	79.32	711
P196	PA-AA-201310-0040	test	FFPE	Other	20	BRAF	7_140481417	C/G	G464A	28.25	1402
P197	PA-AA-201310-0041	test	FFPE	Lung cancer: NSCLC	70	KRAS	12_25398285	C/T	G12S	65.46	634
P197	PA-AA-201310-0041	test	FFPE	Lung cancer: NSCLC	70	TP53	17_7577548	C/T	G245S	28.79	1247
P197	PA-AA-201310-0041	test	FFPE	Lung cancer: NSCLC	70	CDKN2A	9_21971111	G/A	H83Y	44.62	195
P198	PA-AA-201310-0042	test	FFPE	Melanoma	70	NRAS	1_115256530	G/T	Q61K	33.2	1985
P199	PA-AA-201310-0046	test	FFPE	Primary of unknown origin	10	KRAS	12_25398282	C/A	G13C	13.51	1999
P199	PA-AA-201310-0046	test	FFPE	Primary of unknown origin	10	FGFR3	4_1803618	G/A	V266M	8.25	291
P199	PA-AA-201310-0046	test	FFPE	Primary of unknown origin	10	FGFR3	4_1808952	C/T	P795L	9.91	212
P199	PA-AA-201310-0046	test	FFPE	Primary of unknown origin	10	ATM	11_108117787	C/T	S333F	39.29	1769
P199	PA-AA-201310-0046	test	FFPE	Primary of unknown origin	10	AKT1	14_105246532	C/T	R23Q	7.83	230
P200	PA-AA-201310-0051	test	FFPE	Melanoma	65	NRAS	1_115256529	T/C	Q61R	50.88	2390
P201	PA-AA-201310-0052	test	FFPE	Gynecological	50	APC	5_112175589	C/T	P1433L	5.98	1471
P202	PA-AA-201310-0054	test	FFPE	Head and Neck	20	TP53	17_7578190	T/C	Y220C	17.81	1999
P203	PA-AA-201311-0001	test	FFPE	Head and Neck	10
P204	PA-AA-201311-0017	test	FFPE	Brain tumor	70	TP53	17_7578265	A/G	I195T	63.8	1420
P205	PA-AA-201311-0018	test	FFPE	Sarcoma	70	TP53	17_7578388	C/G	R181P	77.17	819
P206	PA-AA-201311-040	test	FFPE	Melanoma	45	BRAF	7_140453136	A/T	V600E	36.2	2000
P207	PA-AA-201311-041	test	FFPE	Sarcoma	70	CTNNB1	3_41266124	A/G	T41A	37.55	1992
P207	PA-AA-201311-041	test	FFPE	Sarcoma	70	ABL1	9_133738285	T/C	S229P	84.75	118
P208	PA-AA-201311-048	test	FFPE	Lung cancer: NSCLC	15	KRAS	12_25398284	C/A	G12V	17.97	1998
P208	PA-AA-201311-048	test	FFPE	Lung cancer: NSCLC	15	PTPN11	12_112926888	G/T	G503V	11.97	1997
P208	PA-AA-201311-048	test	FFPE	Lung cancer: NSCLC	15	FBXW7	4_153258992	G/A	Q195*	11.3	1992
P209	PA-AA-201311-049	test	FFPE	Lung cancer: NSCLC	40	MPL	1_43815035	C/T	R524C	66.93	1152
P209	PA-AA-201311-049	test	FFPE	Lung cancer: NSCLC	40	TP53	17_7578401	G/A	P177S	66.85	1071
P210	PA-AA-201311-050	test	FFPE	Melanoma	65	BRAF	7_140453136	A/T	V600E	70.51	1997
P210	PA-AA-201311-050	test	FFPE	Melanoma	65	TP53	17_7578407	G/A	R175C	39.15	1903
P211	PA-AA-201311-053	test	FFPE	Sarcoma	70	CTNNB1	3_41266137	C/T	S45F	30.3	1987
P212	PA-AA-201311-054	test	FFPE	Sarcoma	65
P213	PA-AA-201311-055	test	FFPE	Head and Neck	75	PIK3CA	3_178936091	G/A	E545K	42.72	1999
P213	PA-AA-201311-055	test	FFPE	Head and Neck	75	TP53	17_7578190	T/C	Y220C	42.23	1383
P213	PA-AA-201311-056	test	FFPE	Head and Neck	65	TP53	17_7578190	T/G	Y220S	46.62	1999
P214	PA-AA-201311-057	test	FFPE	Lung cancer: NSCLC	30	PIK3CA	3_178936091	G/A	E545K	12.41	1998
P214	PA-AA-201311-057	test	FFPE	Lung cancer: NSCLC	30	EGFR	7_55242465	GGAATTAAGAGAAGC/-	KELREA745-750K	27.74	1968
P215	PA-AA-201311-060	test	FFPE	Melanoma	10	PDGFRA	4_55152054	G/A	G829E	8.86	1997
P215	PA-AA-201311-060	test	FFPE	Melanoma	10	ATM	11_108172385	C/T	R1730*	20.88	1997
P216	PA-AA-201311-061	test	FFPE	Lung cancer: NSCLC	30	KRAS	12_25398285	C/A	G12C	48.35	1998
P216	PA-AA-201311-061	test	FFPE	Lung cancer: NSCLC	30	GNAS	20_57484420	C/T	R186C	33.21	1346
P216	PA-AA-201311-061	test	FFPE	Lung cancer: NSCLC	30	EGFR	7_55259532	G/A	A864T	31.35	2000
P216	PA-AA-201311-062	test	FFPE	Lung cancer: NSCLC	15
P217	PA-AA-201311-064	test	FFPE	Lung cancer: NSCLC	90	TP53	17_7577541	T/A	N247I	95.09	1997
P217	PA-AA-201311-064	test	FFPE	Lung cancer: NSCLC	90	KIT	4_55561717	C/T	P36L	45.42	1999
P217	PA-AA-201311-065	test	FFPE	Lung cancer: NSCLC	70	TP53	17_7577541	T/A	N247I	67.8	1994
P218	PA-AA-201311-066	test	FFPE	Sarcoma	90	KIT	4_55594258	T/C	V654A	39.41	340
P218	PA-AA-201311-066	test	FFPE	Sarcoma	90	KIT	4_55593602	GTGGAAGGTTGTTGAGGAGATAAATGGAAACAATTATGTTTACAT/-	QWKVVEEINGNNYVYI556-571Q	84.83	1496
P219	PA-AA-201311-068	test	FFPE	Melanoma	80	BRAF	7_140453136	A/T	V600E	54.78	2010
P220	PA-AA-201312-001	test	FFPE	Head and Neck	60	TP53	17_7577118	C/A	V274F	15.72	159
P220	PA-AA-201312-001	test	FFPE	Head and Neck	60	TP53	17_7577141	C/A	G266V	21.85	151
P221	PA-AA-201312-0012	test	FFPE	Upper gastrointestinal	60	TP53	17_7578208	T/C	H214R	77.77	1021
P222	PA-AA-201312-0014	test	FFPE	Lung cancer: NSCLC	80	TP53	17_7578455	C/G	A159P	59.77	261
P109	PA-AA-201312-0016	test	FFPE	Head and Neck	50
P223	PA-AA-201312-0017	test	FFPE	Lung cancer: NSCLC	70	TP53	17_7577120	C/T	R273H	50.28	529
P223	PA-AA-201312-0017	test	FFPE	Lung cancer: NSCLC	70	FGFR1	8_38285918	C/A	D43Y	24.61	1394
P223	PA-AA-201312-0017	test	FFPE	Lung cancer: NSCLC	70	NOTCH1	9_139390822	G/C	L2457V	23.18	151
P224	PA-AA-201312-0018	test	FFPE	Melanoma	90	BRAF	7_140453136	A/T	V600E	34.54	1054
P225	PA-AA-201312-0020	test	FFPE	Lung cancer: NSCLC	5	TP53	17_7578271	T/C	H193R	6.16	568
P226	PA-AA-201312-0028	test	FFPE	Head and Neck	30	TP53	17_7578520	A/T	L137Q	7.68	899
P227	PA-AA-201312-0029	test	FFPE	Brain tumor	10
P228	PA-AA-201312-003	test	FFPE	Lung cancer: NSCLC	50	TP53	17_7578461	C/A	V157F	37.21	129
P226	PA-AA-201312-0030	test	FFPE	Head and Neck	60	TP53	17_7577538	C/T	R248Q	43.66	820
P226	PA-AA-201312-0030	test	FFPE	Head and Neck	60	EGFR	7_55221831	T/G	V292G	6.25	240
P229	PA-AA-201312-0032	test	FFPE	Melanoma	60
P230	PA-AA-201312-0039	test	FFPE	Upper gastrointestinal	15	CDH1	16_68846075	A/T	D349V	5.62	730
P231	PA-AA-201312-004	test	FFPE	Lung cancer: NSCLC	80	TP53	17_7578395	G/T	H179N	38.07	176
P231	PA-AA-201312-004	test	FFPE	Lung cancer: NSCLC	80	TP53	17_7578469	C/A	G154V	56.07	173
P232	PA-AA-201312-0048	test	FFPE	Lung cancer: NSCLC	60	KRAS	12_25398284	C/A	G12V	49.8	2000
P232	PA-AA-201312-0048	test	FFPE	Lung cancer: NSCLC	60	CDKN2A	9_21971035	T/A	D108V	5	120
P233	PA-AA-201312-0051	test	FFPE	Melanoma	15
P234	PA-AA-201312-009	test	FFPE	Upper gastrointestinal	20	KRAS	12_25398285	C/A	G12C	31.26	902
P234	PA-AA-201312-009	test	FFPE	Upper gastrointestinal	20	KRAS	12_25398284	C/A	G12V	47.86	1189
P235	PA-AA-201401-001	test	FFPE	Lung cancer: NSCLC	10	TP53	17_7574003	G/A	R342*	27.74	447
P235	PA-AA-201401-001	test	FFPE	Lung cancer: NSCLC	10	EGFR	7_55221831	T/G	V292G	7.41	540
P236	PA-AA-201401-0019	test	FFPE	Lung cancer: NSCLC	40	KRAS	12_25398284	C/A	G12V	39.77	1999
P236	PA-AA-201401-0019	test	FFPE	Lung cancer: NSCLC	40	TP53	17_7578461	C/A	V157F	40.2	1995
P236	PA-AA-201401-0019	test	FFPE	Lung cancer: NSCLC	40	CDKN2A	9_21971028	C/T	W110*	25.2	488
P236	PA-AA-201401-0019	test	FFPE	Lung cancer: NSCLC	40	KDR	4_55979630	C/G	V273L	15.12	1998
P237	PA-AA-201401-0025	test	FFPE	Head and Neck	40	TP53	17_7578394	T/C	H179R	37.98	861
P238	PA-AA-201401-0031	test	FFPE	Melanoma	75	BRAF	7_140453136	A/T	V600E	39.69	1993
P239	PA-AA-201401-0032	test	FFPE	Brain tumor	80	PIK3CA	3_178952085	A/G	H1047R	35.68	995
P239	PA-AA-201401-0032	test	FFPE	Brain tumor	80	IDH1	2_209113112	C/T	R132H	33.92	1996
P240	PA-AA-201401-0033	test	FFPE	Brain tumor	70	IDH1	2_209113112	C/T	R132H	46.47	1997
P241	PA-AA-201401-0035	test	FFPE	Head and Neck	20
P242	PA-AA-201401-0040	test	FFPE	Melanoma	70
P243	PA-AA-201401-0044	test	FFPE	Lung cancer: NSCLC	30	RB1	13_49027128	G/-	NA	35.09	664
P243	PA-AA-201401-0044	test	FFPE	Lung cancer: NSCLC	30	TP53	17_7577610	T/A	NA	41.07	1999
P244	PA-AA-201401-0045	test	FFPE	Skin cancer, other than melanoma	30	TP53	17_7578263	G/A	R196*	19.76	1584
P244	PA-AA-201401-0045	test	FFPE	Skin cancer, other than melanoma	30	CDKN2A	9_21971096	C/A	E88*	26.65	484
P244	PA-AA-201401-0045	test	FFPE	Skin cancer, other than melanoma	30	HNF1A	12_121431425	C/T	S210F	13.92	1710
P245	PA-AA-201401-0048	test	FFPE	Lung cancer: NSCLC	10	TP53	17_7577541	T/A	N247I	8.27	1996
P245	PA-AA-201401-0048	test	FFPE	Lung cancer: NSCLC	10	PTEN	10_89685308	A/G	Y68C	6.45	1999
P246	PA-AA-201401-0049	test	FFPE	Brain tumor	90
P247	PA-AA-201401-0050	test	FFPE	Melanoma	40	BRAF	7_140453136	A/T	V600E	34.25	1994
P248	PA-AA-201401-0052	test	FFPE	Colon and Rectal cancer	40
P249	PA-AA-201401-0054	test	FFPE	Primary of unknown origin	50	TP53	17_7577142	C/T	G266R	6.02	747
P249	PA-AA-201401-0054	test	FFPE	Primary of unknown origin	50	NRAS	1_115256529	T/A	Q61L	8.11	1997
P249	PA-AA-201401-0054	test	FFPE	Primary of unknown origin	50	CDKN2A	9_21971017	G/A	P114L	20.42	377
P249	PA-AA-201401-0054	test	FFPE	Primary of unknown origin	50	CDKN2A	9_21971146	T/C	N71S	58.23	759
P249	PA-AA-201401-0054	test	FFPE	Primary of unknown origin	50	TP53	17_7577579	G/T	Y234*	19.85	1995
P250	PA-AA-201401-0055	test	FFPE	Head and Neck	40
P251	PA-AA-201401-0058	test	FFPE	Colon and Rectal cancer	30	KRAS	12_25398284	C/T	G12D	66.82	898
P251	PA-AA-201401-0058	test	FFPE	Colon and Rectal cancer	30	TP53	17_7577085	C/T	E285K	53.53	368
P250	PA-AA-201401-0060	test	FFPE	Head and Neck	60
P252	PA-AA-201401-0062	test	FFPE	Colon and Rectal cancer	50	KRAS	12_25398284	C/G	G12A	58.93	1220
P252	PA-AA-201401-0062	test	FFPE	Colon and Rectal cancer	50	TP53	17_7574003	G/A	R342*	61.33	1492
P252	PA-AA-201401-0062	test	FFPE	Colon and Rectal cancer	50	APC	5_112175639	C/T	R1450*	59.33	954
P253	PA-AA-201401-0074	test	FFPE	Head and Neck	45
P254	PA-AA-201401-0078	test	FFPE	Skin cancer, other than melanoma	20	TP53	17_7577538	C/T	R248Q	17.59	1882
P254	PA-AA-201401-0078	test	FFPE	Skin cancer, other than melanoma	20	SMAD4	18_48591919	G/A	R361H	23.81	987
P254	PA-AA-201401-0078	test	FFPE	Skin cancer, other than melanoma	20	TP53	17_7577082	C/T	E286K	18.75	272
P254	PA-AA-201401-0078	test	FFPE	Skin cancer, other than melanoma	20	CDKN2A	9_21971120	G/A	R80*	52.16	439
P254	PA-AA-201401-0079	test	FFPE	Skin cancer, other than melanoma	20	CDKN2A	9_21971120	G/A	R80*	30.49	164
P254	PA-AA-201401-0079	test	FFPE	Skin cancer, other than melanoma	20	FGFR2	10_123279524	G/A	P214L	7.5	200
P255	PA-AA-201401-0080	test	FFPE	Melanoma	80	NRAS	1_115256529	T/C	Q61R	83.89	1999
P255	PA-AA-201401-0080	test	FFPE	Melanoma	80	VHL	3_10183772	C/T	P81S	51.05	1998
P256	PA-AA-201401-009	test	FFPE	Melanoma	40	CDKN2A	9_21971208	C/T	NA	22.71	229
P256	PA-AA-201401-009	test	FFPE	Melanoma	40	TP53	17_7577543	C/T	M246I	28.38	1998
P257	PA-AA-201401-017	test	FFPE	Primary of unknown origin	65
P258	PA-AA-201401-018	test	FFPE	Melanoma	70	BRAF	7_140453136	A/T	V600E	27.41	1999
P259	PA-AB-201312-0041	test	FFPE	Colon and Rectal cancer	50	APC	5_112175358	C/G	S1356*	16.93	437
P259	PA-AB-201312-0041	test	FFPE	Colon and Rectal cancer	50	KIT	4_55561767	G/A	E53K	13.9	748
P260	PA-AC-2013-11-0031	test	FFPE	Sarcoma	35	JAK3	19_17945708	C/G	V718L	50.26	1894
P261	PA-AC-201311-042	test	FFPE	Sarcoma	70	PDGFRA	4_55152093	A/T	D842V	28.28	1340
P262	PA-AC-201312-0050	test	FFPE	Sarcoma	80
P263	PA-AC-201312-008	test	FFPE	Sarcoma	80	KIT	4_55593610	T/A	V559D	46.71	1929
P264	PA-AC-201401-0024	test	FFPE	Sarcoma	75	MET	7_116339642	G/T	E168D	48.5	1771
P264	PA-AC-201401-0024	test	FFPE	Sarcoma	75	PDGFRA	4_55144146	A/T	N659Y	41.18	1996
P265	PA-AD-201311-059	test	FFPE	Colon and Rectal cancer	40	PIK3CA	3_178927980	T/C	C420R	64.78	1999
P265	PA-AD-201311-059	test	FFPE	Colon and Rectal cancer	40	TP53	17_7578476	G/A	P152S	67.13	1999
P266	PA-AD-201401-0047	test	FFPE	Colon and Rectal cancer	40	ATM	11_108123615	A/T	N625I	5.98	1990
P267	PA-AD-201401-0051	test	FFPE	Colon and Rectal cancer	30	PIK3CA	3_178936091	G/A	E545K	34.14	1315
P267	PA-AD-201401-0051	test	FFPE	Colon and Rectal cancer	30	KRAS	12_25398284	C/A	G12V	32.13	1136
P267	PA-AD-201401-0051	test	FFPE	Colon and Rectal cancer	30	SMAD4	18_48591918	C/T	R361C	54.27	715
P268	PA-AD-201401-0063	test	FFPE	Melanoma	30	BRAF	7_140453136	A/T	V600E	15.52	277
P268	PA-AD-201401-0063	test	FFPE	Melanoma	30	ATM	11_108172385	C/T	R1730*	6.2	726
P268	PA-AD-201401-0063	test	FFPE	Melanoma	30	FGFR1	8_38285938	G/A	S36L	6.9	116
P269	PA-AD-201401-015	test	FFPE	Lung cancer: NSCLC	45	KRAS	12_25398284	C/A	G12V	18.06	1999
P269	PA-AD-201401-016	test	FFPE	Lung cancer: NSCLC	50	ATM	11_108117798	C/T	R337C	10.03	578
P269	PA-AD-201401-016	test	FFPE	Lung cancer: NSCLC	50	KIT	4_55594177	C/T	P627L	9.93	715
P269	PA-AD-201401-016	test	FFPE	Lung cancer: NSCLC	50	ABL1	9_133748282	A/G	T315A	5	380
P270	PA-AF-201311-063	test	FFPE	Head and Neck	50	TP53	17_7574017	C/A	R337L	11.38	1994

## Sheet: validationset
patient	sample	validation/test set	fresh/ffpe	tumorgroup	Tumor %	variants
						gene	chrom_position	variant_na	variant_aa	frequency	depth
P1	3	validation	FFPE	Head and Neck	40
P2	4	validation	FFPE	Head and Neck	85	KRAS	12_25398284	C/T	G12D	52.09	791
P2	4	validation	FFPE	Head and Neck	85	TP53	17_7577082	C/T	E286K	33.04	1156
P2	4	validation	FFPE	Head and Neck	85	TP53	17_7579398	CAGAAGATGACAGGGGCC/-	WPLSSSV91-97F	26.11	180
P3	5	validation	FFPE	Head and Neck	80	MET	7_116339674	C/-	NA	58.42	1467
P3	5	validation	FFPE	Head and Neck	80	TP53	17_7578190	T/C	Y220C	13.24	1269
P3	6	validation	FFPE	Head and Neck	10	TP53	17_7578190	T/C	Y220C	43.09	912
P4	19	validation	FFPE	Melanoma	90	NRAS	1_115256530	G/T	Q61K	85.31	572
P4	19	validation	FFPE	Melanoma	90	AKT1	14_105246449	G/A	P51S	50	400
P5	58	validation	FFPE	Upper gastrointestinal	unknown	PDGFRA	4_55152093	A/T	D842V	25.95	1973
P6	60	validation	FFPE	unknown	unknown	PDGFRA	4_55152093	A/T	D842V	35.54	2487
P6	60	validation	FFPE	unknown	unknown	KDR	4_55979600	T/-	NA	22.22	27
P7	63	validation	FFPE	unknown	unknown	BRAF	7_140453136	A/T	V28E	47.45	1627
P8	64	validation	FFPE	unknown	unknown	NRAS	1_115256530	G/T	Q61K	34.34	760
P9	65	validation	FFPE	Lung cancer: NSCLC	60	CTNNB1	3_41266142	A/G	S47G	6.06061	33
P9	65	validation	FFPE	Lung cancer: NSCLC	60	ATM	11_108204636	C/A	Q2651K	67.2414	116
P9	65	validation	FFPE	Lung cancer: NSCLC	60	KRAS	12_25398281	C/T	G13D	57.9369	1997
P9	65	validation	FFPE	Lung cancer: NSCLC	60	PTPN11	12_112888136	T/G	V51G	14.2857	21
P10	66	validation	FFPE	unknown	unknown	PIK3CA	3_178952085	A/G	H1047R	46.8708	1502
P10	66	validation	FFPE	unknown	unknown	KIT	4_55593607	AGGTTG/-	KVV554-556I	46.8293	205
P10	66	validation	FFPE	unknown	unknown	FBXW7	4_153247279	T/G	Q332P	5.12821	39
P11	67	validation	FFPE	Lung, other than NSCLC	10	KDR	4_55962443	T/G	H894P	26.087	23
P11	67	validation	FFPE	Lung, other than NSCLC	10	KRAS	12_25398285	C/A	G12C	35.7311	848
P11	67	validation	FFPE	Lung, other than NSCLC	10	STK11	19_1207029	C/-	NA	53.5245	837
P12	68	validation	FFPE	Lung cancer: NSCLC	60	PIK3CA	3_178936091	G/A	E545K	18.6947	904
P12	68	validation	FFPE	Lung cancer: NSCLC	60	PIK3CA	3_178936103	G/C	D549H	18.9944	895
P12	68	validation	FFPE	Lung cancer: NSCLC	60	KRAS	12_25398285	C/A	G12C	18.6373	499
P13	73	validation	FFPE	Head and Neck	unknown	EGFR	7_55249076	C/T	L739F	5.97015	67
P13	73	validation	FFPE	Head and Neck	unknown	TP53	17_7578244	C/-	NA	14.1818	550
P14	74	validation	FFPE	Lung cancer: NSCLC	unknown	PIK3CA	3_178916835	T/-	NA	14.2857	21
P14	74	validation	FFPE	Lung cancer: NSCLC	unknown	PTPN11	12_112888136	T/C	V51A	40	20
P14	74	validation	FFPE	Lung cancer: NSCLC	unknown	TP53	17_7577127	C/-	NA	23.0378	1376
P15	75	validation	FFPE	Head and Neck	unknown	PIK3CA	3_178936091	G/C	E545Q	17.4362	1841
P15	75	validation	FFPE	Head and Neck	unknown	PTPN11	12_112888136	T/C	V51A	13.6364	22
P16	PA-AA-201302-0001	validation	FFPE	unknown	unknown
P17	PA-AA-201302-0002	validation	FFPE	Melanoma	80	ABL1	9_133738340	A/G	K247R	48.32	656
P17	PA-AA-201302-0002	validation	FFPE	Melanoma	80	BRAF	7_140453137	C/T	V600M	60.27	1465
P17	PA-AA-201302-0002	validation	FFPE	Melanoma	80	BRAF	7_140453136	A/C	V600G	61.01	1462
P17	PA-AA-201302-0002	validation	FFPE	Melanoma	80	FGFR1	8_38285945	G/A	P34S	33.98	1698
P18	PA-AA-201302-0003	validation	FFPE	Melanoma	75	NRAS	1_115256529	T/C	Q61R	93.19	19733
P19	PA-AA-201302-0004	validation	FFPE	Head and Neck	80
P20	PA-AA-201302-0006	validation	FFPE	Head and Neck	60	TP53	17_7577120	C/T	R273H	27.17	644
P21	PA-AA-201302-0007	validation	FFPE	Head and Neck	80
P22	PA-AA-201302-0008	validation	FFPE	Lung cancer: NSCLC	70	KRAS	12_25398284	C/T	G12D	52.75	783
P22	PA-AA-201302-0008	validation	FFPE	Lung cancer: NSCLC	70	APC	5_112173907	T/-	NA	25.34	1993
P23	PA-AA-201302-0009	validation	FFPE	Colon and Rectal cancer	70	KRAS	12_25398281	C/T	G13D	38.71	819
P23	PA-AA-201302-0009	validation	FFPE	Colon and Rectal cancer	70	APC	5_112175639	C/T	R1450*	49.5	299
P23	PA-AA-201302-0010	validation	FFPE	Colon and Rectal cancer	70	APC	5_112173917	C/T	R876*	28.12	2560
P23	PA-AA-201302-0010	validation	FFPE	Colon and Rectal cancer	70	KRAS	12_25398285	C/T	G12S	59.38	800
P24	PA-AA-201302-0011	validation	FFPE	Head and Neck	90	TP53	17_7577081	T/C	E286G	78.19	353
P24	PA-AA-201302-0012	validation	FFPE	Head and Neck	80
P25	PA-AA-201302-0014	validation	FFPE	Head and Neck	0
P25	PA-AA-201302-0015	validation	FFPE	Head and Neck	90	TP53	17_7577097	C/G	D281H	46.86	414
P26	PA-AA-201303-0009	validation	FFPE	Lung cancer: NSCLC	20	KRAS	12_25398285	C/A	G12C	30.71	622
P27	PA-AA-201303-0011	validation	FFPE	Sarcoma	unknown	CTNNB1	3_41266124	A/G	T41A	38.04	694
P27	PA-AA-201303-0011	validation	FFPE	Sarcoma	unknown	SMAD4	18_48604751	A/G	I525V	46.45	818
P28	PA-AA-201303-0012	validation	FFPE	Brain	unknown
P29	PA-AA-201303-0001	validation	FFPE	Brain	unknown	KRAS	12_25398284	C/T	G12D	51.81	1187
P29	PA-AA-201303-0001	validation	FFPE	Brain	unknown	MPL	1_43815035	C/T	R524C	55.75	400
P29	PA-AA-201303-0001	validation	FFPE	Brain	unknown	TP53	17_7578242	C/T	V203M	23.13	748
P30	PA-AA-201303-0002	validation	FFPE	Head and Neck	unknown
P31	PA-AA-201303-0003	validation	FFPE	Head and Neck	90	TP53	17_7578475	G/-	NA	32.78	546
P31	PA-AA-201303-0004	validation	FFPE	Head and Neck	90	TP53	17_7577556	C/A	C242F	32.23	813
P25	PA-AA-201303-0005	validation	FFPE	Head and Neck	90	TP53	17_7577097	C/G	D281H	20.47	640
P32	PA-AA-201303-0006	validation	FFPE	Lung cancer: NSCLC	20
P33	PA-AA-201303-0013	validation	FFPE	unknown	unknown	MET	7_116339642	G/T	E168D	89.31	2413
P30	PA-AA-201303-0014	validation	FFPE	Head and Neck	unknown	TP53	17_7577538	C/T	R248Q	29.66	2124
P34	PA-AA-201303-0015	validation	FFPE	Upper gastrointestinal	80	TP53	17_7577114	C/A	C275F	50.38	397
P30	PA-AA-201304-0005	validation	FFPE	Head and Neck	0
P34	PA-AA-201304-0006	validation	FFPE	Upper gastrointestinal	unknown	TP53	17_7577114	C/A	C275F	15.44	758
P34	PA-AA-201304-0007	validation	FFPE	Head and Neck	60	TP53	17_7577098	T/A	R280S	28.75	654
P35	PA-AA-201304-0008	validation	FFPE	unknown	80	NRAS	1_115256530	G/T	Q61K	53.79	2798
P35	PA-AA-201304-0008	validation	FFPE	unknown	80	TP53	17_7577559	G/A	S241F	52.05	1343
P36	PA-AA-201304-0009	validation	FFPE	Melanoma	60	BRAF	7_140453137	C/G	V600L	48.29	967
P36	PA-AA-201304-0009	validation	FFPE	Melanoma	60	BRAF	7_140453136	A/C	V600G	48.65	966
P36	PA-AA-201304-0009	validation	FFPE	Melanoma	60	BRAF	7_140453185	G/A	L584F	21.39	879
P37	PA-AA-201304-0010	validation	FFPE	Colon and Rectal cancer	20	APC	5_112174631	C/T	R1114*	9.25	1049
P37	PA-AA-201304-0010	validation	FFPE	Colon and Rectal cancer	20	APC	5_112175390	C/T	Q1367*	15.51	722
P38	PA-AA-201304-0011	validation	FFPE	Lung cancer: NSCLC	40	EGFR	7_55242470	TAAGAGAAGCAACATCTC/-	LREATSP747-753S	41.96	1473
P39	PA-AA-201304-0012	validation	FFPE	Lung cancer: NSCLC	unknown	KRAS	12_25398284	C/A	G12V	8.48	991
P40	PA-AA-201304-0013	validation	FFPE	Lung cancer: NSCLC	25	TP53	17_7577121	G/T	R273S	19.1	712
P40	PA-AA-201304-0014	validation	FFPE	Lung cancer: NSCLC	85	TP53	17_7577121	G/T	R273S	33.29	697
P41	PA-AA-201304-0015	validation	FFPE	Lung cancer: NSCLC	70	MET	7_116339642	G/T	E168D	84.5	1058
P41	PA-AA-201304-0015	validation	FFPE	Lung cancer: NSCLC	70	TP53	17_7577124	C/T	V272M	68.02	663
P43	PA-AA-201304-0002	validation	FFPE	Lung cancer: NSCLC	20
P44	PA-AA-201304-0003	validation	FFPE	Lung cancer: NSCLC	15
P45	PA-AA-201304-0004	validation	FFPE	Lung cancer: NSCLC	5
P46	PA-AA-201305-0001	validation	FFPE	Head and Neck	0
P46	PA-AA-201305-0002	validation	FFPE	Head and Neck	30
P46	PA-AA-201305-0003	validation	FFPE	Head and Neck	40
P47	PA-AA-201305-0005	validation	FFPE	Other	50
P48	PA-AA-201305-0011	validation	FFPE	Colon and Rectal cancer	30	PIK3CA	3_178936091	G/A	E545K	14.85	936
P49	PA-AA-201305-0012	validation	FFPE	Lung cancer: NSCLC	40	TP53	17_7577548	C/T	G245S	50.26	567
P50	PA-AA-201305-0014	validation	FFPE	Lung cancer: NSCLC	90	KRAS	12_25398285	C/A	G12C	78.27	911
P50	PA-AA-201305-0014	validation	FFPE	Lung cancer: NSCLC	90	TP53	17_7577538	C/A	R248L	53.48	488
P51	PA-AA-201305-0015	validation	FFPE	Head and Neck	20
P52	PA-AA-201305-0006	validation	FFPE	Melanoma	80	BRAF	7_140453136	A/T	V600E	54.95	313
P53	PA-AA-201305-0007	validation	FFPE	Upper gastrointestinal	70	PDGFRA	4_55152092	GACATCATG/-	DIM842-844-	23.29	438
P54	PA-AA-201305-0009	validation	FFPE	Lung cancer: NSCLC	70
P55	PA-AA-201305-0010	validation	FFPE	Lung cancer: NSCLC	20
P56	PA-AA-201305-0017	validation	FFPE	Head and Neck	0
P57	PA-AA-201305-0018	validation	FFPE	Head and Neck	60	TP53	17_7578189	-/A	NA	62.16	399
P56	PA-AA-201305-0019	validation	FFPE	Upper gastrointestinal	40
P51	PA-AA-201305-0020	validation	FFPE	Lung cancer: NSCLC	0
P51	PA-AA-201305-0021	validation	FFPE	Lung cancer: NSCLC	15	PIK3CA	3_178952085	A/G	H1047R	57.82	377
P51	PA-AA-201305-0021	validation	FFPE	Lung cancer: NSCLC	15	TP53	17_7577094	G/A	R282W	46.75	400
P51	PA-AA-201305-0022	validation	FFPE	Lung cancer: NSCLC	30	PIK3CA	3_178952085	A/G	H1047R	27.2	375
P51	PA-AA-201305-0022	validation	FFPE	Lung cancer: NSCLC	30	TP53	17_7577094	G/A	R282W	21.91	397
P58	PA-AA-201305-0023	validation	FFPE	Lung, other than NSCLC	unknown
P59	PA-AA-201305-0024	validation	FFPE	unknown	unknown
P60	PA-AA-201305-0025	validation	FFPE	Head and Neck	unknown	TP53	17_7577568	CACAT/-	NA	28.93	394
P61	PA-AA-201305-0026	validation	FFPE	unknown	unknown
P58	PA-AA-201305-0027	validation	FFPE	Lung, other than NSCLC	15
P62	PA-AA-201305-0028	validation	FFPE	Colon and Rectal cancer	35	APC	5_112175212	AAAAG/-	NA	29.44	394
P62	PA-AA-201305-0028	validation	FFPE	Colon and Rectal cancer	35	RET	10_43609994	C/T	S649L	54.14	399
P63	PA-AA-201305-0029	validation	FFPE	Upper gastrointestinal	40	TP53	17_7574003	G/A	R342*	30.08	399
P64	PA-AA-201305-0030	validation	FFPE	unknown	unknown
P65	PA-AA-201306-0001	validation	FFPE	Gynecological	30	PIK3CA	3_178936082	G/A	E542K	90.37	1993
P65	PA-AA-201306-0001	validation	FFPE	Gynecological	30	FGFR2	10_123274819	T/C	K278E	6.23	1878
P65	PA-AA-201306-0001	validation	FFPE	Gynecological	30	GNAS	20_57484421	G/A	R186H	40.73	1623
P66	PA-AA-201306-0002	validation	FFPE	unknown	unknown	FGFR2	10_123274819	T/C	K278E	5.07	1994
P65	PA-AA-201306-0003	validation	FFPE	Gynecological	unknown	PIK3CA	3_178936082	G/A	E542K	85.81	1994
P65	PA-AA-201306-0003	validation	FFPE	Gynecological	unknown	FGFR2	10_123274819	T/C	K278E	6.13	1991
P65	PA-AA-201306-0003	validation	FFPE	Gynecological	unknown	GNAS	20_57484421	G/A	R186H	46.32	1995
P66	PA-AA-201306-0004	validation	FFPE	Head and Neck	unknown	TP53	17_7578239	C/A	E204*	24.89	446
P67	PA-AA-201306-0005	validation	FFPE	Head and Neck	unknown
P67	PA-AA-201306-0006	validation	FFPE	Head and Neck	65	TP53	17_7578271	T/C	H193R	81.08	1469
P68	PA-AA-201306-0007	validation	FFPE	Melanoma	85	TP53	17_7577539	G/A	R248W	24.08	1811
P69	PA-AA-201306-0008	validation	FFPE	Colon and Rectal cancer	40
P70	PA-AA-201306-0009	validation	FFPE	Lung cancer: NSCLC	70
P71	PA-AA-201306-0010	validation	FFPE	Lung cancer: NSCLC	10
P72	PA-AA-201306-0011	validation	FFPE	Colon and Rectal cancer	35	KRAS	12_25398281	C/T	G13D	44.8	558
P72	PA-AA-201306-0011	validation	FFPE	Colon and Rectal cancer	35	TP53	17_7577081	T/A	E286V	41.86	1130
P73	PA-AA-201306-0012	validation	FFPE	Colon and Rectal cancer	35	APC	5_112175358	C/G	S1356*	38.56	389
P73	PA-AA-201306-0012	validation	FFPE	Colon and Rectal cancer	35	TP53	17_7577058	C/A	E294*	45.73	632
P74	PA-AA-201306-0013	validation	FFPE	Head and Neck	unknown
P74	PA-AA-201306-0014	validation	FFPE	Head and Neck	unknown	TP53	17_7577539	G/A	R248W	33.94	825
P75	PA-AA-201306-0015	validation	FFPE	Melanoma	90	NRAS	1_115256529	T/C	Q61R	48.84	2074
P76	PA-AA-201306-0016	validation	FFPE	Anal cancer	50	FGFR2	10_123274819	T/C	K278E	6.93	1444
P76	PA-AA-201306-0016	validation	FFPE	Anal cancer	50	TP53	17_7577539	G/A	R248W	28.89	1239
P77	PA-AA-201306-0017	validation	FFPE	Melanoma	50
P78	PA-AA-201306-0018	validation	FFPE	Upper gastrointestinal	unknown
P79	PA-AA-201306-0019	validation	FFPE	Other	75	BRAF	7_140453136	A/T	V600E	19.51	861
P80	PA-AA-201306-0020	validation	FFPE	Colon and Rectal cancer	70	MPL	1_43815035	C/T	R524C	46.99	166
P80	PA-AA-201306-0020	validation	FFPE	Colon and Rectal cancer	70	APC	5_112173917	C/T	R876*	68.68	1344
P80	PA-AA-201306-0020	validation	FFPE	Colon and Rectal cancer	70	TP53	17_7578535	T/C	K132R	68.18	924
P81	PA-AA-201306-0021	validation	FFPE	Melanoma	70	BRAF	7_140453136	A/T	V600E	50.47	1058
P82	PA-AA-201306-0022	validation	FFPE	Other	50	APC	5_112175240	G/C	E1317Q	47.41	424
P82	PA-AA-201306-0022	validation	FFPE	Other	50	BRAF	7_140453136	A/T	V600E	34.41	433
P83	PA-AA-201306-0023	validation	FFPE	Head and Neck	unknown
P66	PA-AA-201306-0024	validation	FFPE	Head and Neck	80	TP53	17_7578239	C/A	E204*	85.96	577
P84	PA-AA-201306-0025	validation	FFPE	Head and Neck	unknown
P85	PA-AA-201306-0026	validation	FFPE	Colon and Rectal cancer	50	PIK3CA	3_178952085	A/T	H1047L	13.74	968
P85	PA-AA-201306-0026	validation	FFPE	Colon and Rectal cancer	50	APC	5_112175217	AA/-	NA	11.22	1025
P85	PA-AA-201306-0026	validation	FFPE	Colon and Rectal cancer	50	KRAS	12_25378561	G/A	A146V	22.12	904
P86	PA-AA-201306-0027	validation	FFPE	unknown	unknown	TP53	17_7578190	T/C	Y220C	43.03	904
P83	PA-AA-201306-0028	validation	FFPE	Head and Neck	25	CDKN2A	9_21971209	T/A	NA	23.33	450
P83	PA-AA-201306-0028	validation	FFPE	Head and Neck	25	TP53	17_7577558	G/-	NA	17.67	1115
P83	PA-AA-201306-0028	validation	FFPE	Head and Neck	25	TP53	17_7577559	G/A	S241F	17.61	1119
P87	PA-AA-201306-0029	validation	FFPE	Head and Neck	40
P88	PA-AA-201306-0030	validation	FFPE	Lung cancer: NSCLC	50-60	KRAS	12_25398285	C/A	G12C	18.95	1462
P89	PA-AA-201306-0031	validation	FFPE	Lung cancer: NSCLC	35	FGFR2	10_123274819	T/C	K278E	5	1999
P89	PA-AA-201306-0031	validation	FFPE	Lung cancer: NSCLC	35	TP53	17_7577538	C/A	R248L	44.76	1928
P89	PA-AA-201306-0031	validation	FFPE	Lung cancer: NSCLC	35	KRAS	12_25380275	T/A	Q61H	45.62	1986
P90	PA-AA-201306-0032	validation	FFPE	Skin cancer	unknown
P91	PA-AA-201306-0033	validation	FFPE	Lung cancer: NSCLC	10	EGFR	7_55242467	AATTAAGAGAAGCAACATC/T	ELREATS746-752V	7.3	699
P92	PA-AA-201306-0034	validation	FFPE	Head and Neck	0
P67	PA-AA-201306-0035	validation	FFPE	Head and Neck	unknown	TP53	17_7578271	T/C	H193R	46.64	506
P67	PA-AA-201306-0035	validation	FFPE	Head and Neck	unknown	SMAD4	18_48603108	C/G	P470R	12.11	1123
P93	PA-AA-201306-0036	validation	FFPE	Other	50	BRAF	7_140453136	A/T	V600E	34.3	1417
P94	PA-AA-201306-0037	validation	FFPE	Colon and Rectal cancer	40
P95	PA-AA-201306-0038	validation	FFPE	Upper gastrointestinal	40	KRAS	12_25380276	T/C	Q61R	31.75	2000
P95	PA-AA-201306-0038	validation	FFPE	Upper gastrointestinal	40	SMAD4	18_48604750	G/C	W524C	38.78	1960
P96	PA-AA-201306-0039	validation	FFPE	Upper gastrointestinal	70	TP53	17_7577538	C/T	R248Q	51.21	1982
P96	PA-AA-201306-0039	validation	FFPE	Upper gastrointestinal	70	SMO	7_128851596	C/G	P641A	74.26	781
P97	PA-AA-201306-0040	validation	FFPE	Other	70	APC	5_112175240	G/C	E1317Q	53.01	1013
P98	PA-AA-201306-0041	validation	FFPE	Melanoma	unknown	BRAF	7_140453136	AC/TT	V600K	36.22	312
P99	PA-AA-201307-0001	validation	FFPE	Brain	70
P40	PA-AA-201307-0002	validation	FFPE	Lung cancer: NSCLC	50	TP53	17_7577121	G/T	R273S	21.18	439
P100	PA-AA-201307-0004	validation	FFPE	Lung cancer: NSCLC	50
P92	PA-AA-201307-0005	validation	FFPE	Head and Neck	60
P92	PA-AA-201307-0006	validation	FFPE	Head and Neck	70
P99	PA-AA-201307-0007	validation	FFPE	Brain	70
P87	PA-AA-201307-0010	validation	FFPE	Head and Neck	50	TP53	17_7577098	T/A	R280S	44.58	1467
P101	PA-AA-201307-0011	validation	FFPE	Lung cancer: NSCLC	70	KRAS	12_25398285	C/T	G12S	9.35	599
P101	PA-AA-201307-0011	validation	FFPE	Lung cancer: NSCLC	70	TP53	17_7577114	C/A	C275F	24.85	1171
P101	PA-AA-201307-0011	validation	FFPE	Lung cancer: NSCLC	70	SMO	7_128846005	T/A	L312Q	15.81	1088
P102	PA-AA-201307-0012	validation	FFPE	Colon and Rectal cancer	30	TP53	17_7578448	G/T	A161D	31.46	267
P103	PA-AA-201307-0013	validation	FFPE	Lung cancer: NSCLC	60	KRAS	12_25398284	C/T	G12D	39.92	263
P104	PA-AA-201307-0014	validation	FFPE	Colon and Rectal cancer	50	KRAS	12_25398284	C/T	G12D	41.9	599
P104	PA-AA-201307-0014	validation	FFPE	Colon and Rectal cancer	50	FBXW7	4_153247289	G/A	R425C	29.05	1215
P105	PA-AA-201307-0015	validation	FFPE	Head and Neck	unknown
P106	PA-AA-201307-0016	validation	FFPE	Lung cancer: NSCLC	10
P107	PA-AA-201307-0024	validation	FFPE	Colon and Rectal cancer	unknown	FBXW7	4_153247366	C/T	R399Q	30.35	692
P108	PA-AA-201307-0025	validation	FFPE	Head and Neck	0
P108	PA-AA-201307-0026	validation	FFPE	Head and Neck	50
P108	PA-AA-201307-0027	validation	FFPE	Head and Neck	60
P109	PA-AA-201307-0028	validation	FFPE	Head and Neck	90
P109	PA-AA-201307-0029	validation	FFPE	Head and Neck	80
P109	PA-AA-201307-0030	validation	FFPE	Head and Neck	0
P110	PA-AA-201307-0031	validation	FFPE	Upper gastrointestinal	80	PIK3CA	3_178936091	G/A	E545K	10.2	2000
P110	PA-AA-201307-0031	validation	FFPE	Upper gastrointestinal	80	FBXW7	4_153247300	ACATGACCCATC/-	LMGHV417-421F	39.19	791
P110	PA-AA-201307-0032	validation	FFPE	Upper gastrointestinal	0
P111	PA-AA-201307-0034	validation	FFPE	unknown	unknown
P112	PA-AA-201307-0035	validation	FFPE	unknown	unknown	KRAS	12_25398284	C/T	G12D	34.22	830
P113	PA-AA-201307-0036	validation	FFPE	unknown	unknown	PDGFRA	4_55144567	G/A	D681N	11.97	1997
P113	PA-AA-201307-0036	validation	FFPE	unknown	unknown	BRAF	7_140481417	C/G	G464A	27.27	913
P113	PA-AA-201307-0036	validation	FFPE	unknown	unknown	TP53	17_7577565	T/A	N239I	43.26	682
P114	PA-AA-201307-0038	validation	FFPE	Lung cancer: NSCLC	40	TP53	17_7578271	T/C	H193R	42.41	382
P114	PA-AA-201307-0038	validation	FFPE	Lung cancer: NSCLC	40	CDKN2A	9_21971142	G/T	C72*	40.65	310
P115	PA-AA-201307-0039	validation	FFPE	Gynecological	85
P115	PA-AA-201307-0040	validation	FFPE	Gynecological	70
P115	PA-AA-201307-0041	validation	FFPE	Gynecological	0
P116	PA-AA-201307-0050	validation	FFPE	Lung cancer: NSCLC	5
P117	PA-AA-201307-0051	validation	FFPE	Lung cancer: NSCLC	80	KRAS	12_25398285	C/A	G12C	90.99	344
P118	PA-AA-201307-0052	validation	FFPE	Lung cancer: NSCLC	70	GNAS	20_57484420	C/T	R186C	50.68	1999
P119	PA-AA-201307-0053	validation	FFPE	Lung cancer: NSCLC	10	KRAS	12_25398284	C/A	G12V	13.71	1262
P119	PA-AA-201307-0053	validation	FFPE	Lung cancer: NSCLC	10	EGFR	7_55259460	G/A	A840T	43.76	1314
P119	PA-AA-201307-0053	validation	FFPE	Lung cancer: NSCLC	10	TP53	17_7577099	C/A	R280I	8.9	1674
P106	PA-AA-201307-0054	validation	FFPE	Lung cancer: NSCLC	35	TP53	17_7578212	G/C	R213G	63.13	575
P120	PA-AA-201307-0055	validation	FFPE	Lung cancer: NSCLC	65	PTPN11	12_112926888	G/T	G503V	49.9	1998
P120	PA-AA-201307-0055	validation	FFPE	Lung cancer: NSCLC	65	TP53	17_7578196	A/C	V218G	46.65	463
P121	PA-AA-201307-0060	validation	FFPE	Skin cancer	90	ERBB4	2_212576818	T/C	K361E	23	2000
P121	PA-AA-201307-0060	validation	FFPE	Skin cancer	90	TP53	17_7579386	T/A	K101*	51.69	534
P121	PA-AA-201307-0061	validation	FFPE	Skin cancer	10	ERBB4	2_212576818	T/C	K361E	8.75	1999
P121	PA-AA-201307-0061	validation	FFPE	Skin cancer	10	TP53	17_7579386	T/A	K101*	20.58	622
P121	PA-AA-201307-0061	validation	FFPE	Skin cancer	10	SMO	7_128846366	C/T	A401V	10.25	1795
P121	PA-AA-201307-0062	validation	FFPE	Skin cancer	0
P122	PA-AA-201307-0063	validation	FFPE	Head and Neck	25	TP53	17_7578461	C/A	V157F	7.65	601
P123	PA-AA-201307-0064	validation	FFPE	Colon and Rectal cancer	35	KIT	4_55561810	C/G	T67S	69.07	653
P124	PA-AA-201307-0065	validation	FFPE	Melanoma	50	BRAF	7_140481402	C/A	G469V	16.08	342
P125	PA-AA-201307-0066	validation	FFPE	Head and Neck	5	SMARCB1	22_24143292	C/G	T166S	47.93	1717
P125	PA-AA-201307-0067	validation	FFPE	Head and Neck	80	SMARCB1	22_24143292	C/G	T166S	44.95	1949
P125	PA-AA-201307-0067	validation	FFPE	Head and Neck	80	TP53	17_7578208	TGTCGAAAAGTGT/-	NA	59.11	494
P125	PA-AA-201307-0068	validation	FFPE	Head and Neck	0	SMARCB1	22_24143292	C/G	T166S	46.46	127
P126	PA-AA-201307-0069	validation	FFPE	Lung cancer: NSCLC	25	KRAS	12_25398285	C/A	G12C	16.49	946
P126	PA-AA-201307-0069	validation	FFPE	Lung cancer: NSCLC	25	APC	5_112175612	C/G	P1441A	5.09	491
p127	PA-AA-201307-0070	validation	FFPE	Colon and Rectal cancer	60	KRAS	12_25398284	C/T	G12D	33.33	234
P114	PA-AA-201308-0002	validation	FFPE	Lung cancer: NSCLC	75	PTEN	10_89720741	C/T	Q298*	26.43	1998
P128	PA-AA-201308-0003	validation	FFPE	unknown	unknown	PTEN	10_89720805	CTTT/-	NA	64.89	188
P128	PA-AA-201308-0003	validation	FFPE	unknown	unknown	TP53	17_7578419	C/A	E171*	42.7	267
P129	PA-AA-201308-0004	validation	FFPE	unknown	unknown	PTEN	10_89720805	CTTT/-	NA	25.99	354
P129	PA-AA-201308-0004	validation	FFPE	unknown	unknown	TP53	17_7578419	C/A	E171*	21.58	329
P130	PA-AA-201308-0005	validation	FFPE	unknown	unknown
P131	PA-AA-201308-0006	validation	FFPE	Colon and Rectal cancer	60
P132	PA-AA-201308-0007	validation	FFPE	Lung cancer: NSCLC	50
P133	PA-AA-201308-0008	validation	FFPE	Other	70	BRAF	7_140453136	A/T	V600E	31.21	330
P133	PA-AA-201308-0008	validation	FFPE	Other	70	MET	7_116339642	G/T	E168D	48.18	714
P134	PA-AA-201308-0009	validation	FFPE	Lung cancer: NSCLC	60
P135	PA-AA-201308-0010	validation	FFPE	Head and Neck	30
P135	PA-AA-201308-0011	validation	FFPE	Upper gastrointestinal	95
P136	PA-AA-201308-0012	validation	FFPE	Head and Neck	50
P136	PA-AA-201308-0013	validation	FFPE	Head and Neck	95	APC	5_112175247	C/T	P1319L	43.41	1548
P136	PA-AA-201308-0013	validation	FFPE	Head and Neck	95	CDH1	16_68847270	G/A	V398M	58	1993
P136	PA-AA-201308-0013	validation	FFPE	Head and Neck	95	TP53	17_7577079	C/T	E287K	59.6	1161
P136	PA-AA-201308-0013	validation	FFPE	Head and Neck	95	TP53	17_7577541	T/A	N247I	59.3	1995
P136	PA-AA-201308-0014	validation	FFPE	Head and Neck	0
P136	PA-AA-201308-0015	validation	FFPE	Head and Neck	unknown	APC	5_112175247	C/T	P1319L	38.46	1365
P136	PA-AA-201308-0015	validation	FFPE	Head and Neck	unknown	CDH1	16_68847270	G/A	V398M	64.25	1997
P136	PA-AA-201308-0015	validation	FFPE	Head and Neck	unknown	TP53	17_7577079	C/T	E287K	62.08	741
P136	PA-AA-201308-0015	validation	FFPE	Head and Neck	unknown	TP53	17_7577541	T/A	N247I	62.93	1999
P137	PA-AA-201308-0016	validation	FFPE	Upper gastrointestinal	70	TP53	17_7577046	C/A	E298*	40.4	906
P137	PA-AA-201308-0016	validation	FFPE	Upper gastrointestinal	70	TP53	17_7578271	T/A	H193L	43.9	590
P137	PA-AA-201308-0017	validation	FFPE	Lung cancer: NSCLC	90	TP53	17_7578461	C/A	V157F	69.44	337
P138	PA-AA-201308-0018	validation	FFPE	Head and Neck	80	TP53	17_7578552	G/T	Y126*	45.25	1998
P138	PA-AA-201308-0019	validation	FFPE	Head and Neck	0
P138	PA-AA-201308-0020	validation	FFPE	Head and Neck	25
P139	PA-AA-201308-0021	validation	FFPE	Colon and Rectal cancer	35	KRAS	12_25398284	C/T	G12D	26.03	242
P139	PA-AA-201308-0021	validation	FFPE	Colon and Rectal cancer	35	FBXW7	4_153249385	G/T	R385S	33.39	554
P140	PA-AA-201307-0072	validation	FFPE	Colon and Rectal cancer	unknown	KRAS	12_25398281	C/T	G13D	44.02	209
P140	PA-AA-201307-0072	validation	FFPE	Colon and Rectal cancer	unknown	TP53	17_7577120	C/T	R273H	42.51	287
P141	PA-AA-201308-0030	validation	FFPE	Lung cancer: NSCLC	50	TP53	17_7577120	C/A	R273L	41.19	1998
P142	PA-AA-201308-0031	validation	FFPE	Lung cancer: NSCLC	60	TP53	17_7578437	GCTTG/-	NA	59.22	1682
P143	PA-AA-201308-0032	validation	FFPE	Lung cancer: NSCLC	60	TP53	17_7579358	C/A	R110L	68.84	276
P143	PA-AA-201308-0032	validation	FFPE	Lung cancer: NSCLC	60	EGFR	7_55259515	T/G	L858R	92.81	1990
P144	PA-AA-201308-0033	validation	FFPE	Lung cancer: NSCLC	75	TP53	17_7577101	C/-	NA	71.56	1431
P145	PA-AA-201308-0034	validation	FFPE	Lung cancer: NSCLC	80	RET	10_43609955	C/G	T636R	40.16	249
P145	PA-AA-201308-0034	validation	FFPE	Lung cancer: NSCLC	80	FLT3	13_28610141	G/C	A450G	58.26	230
P146	PA-AA-201308-0035	validation	FFPE	Lung cancer: NSCLC	55
P147	PA-AA-201308-0036	validation	FFPE	Melanoma	75
P148	PA-AA-201308-0037	validation	FFPE	Melanoma	85	NRAS	1_115256529	T/C	Q61R	53.25	1001
P149	PA-AA-201308-0038	validation	FFPE	unknown	unknown	FGFR2	10_123274819	T/C	K278E	6.15	2000
P149	PA-AA-201308-0038	validation	FFPE	unknown	unknown	TP53	17_7577060	CCTTT/-	NA	27.6	1837
P150	PA-AA-201308-0039	validation	FFPE	unknown	unknown
P151	PA-AA-201308-0040	validation	FFPE	unknown	unknown	TP53	17_7577060	CCTTT/-	NA	44.76	315
P152	PA-AA-201308-0041	validation	FFPE	Melanoma	30	NRAS	1_115256529	T/C	Q61R	23.48	788
P153	PA-AA-201308-0042	validation	FFPE	Lung cancer: NSCLC	50
P154	PA-AA-201308-0043	validation	FFPE	Lung cancer: NSCLC	30
P155	PA-AA-201308-0044	validation	FFPE	Lung cancer: NSCLC	70	TP53	17_7578211	C/A	R213L	80.79	302
P156	PA-AA-201308-0053	validation	FFPE	Upper gastrointestinal	80	TP53	17_7578271	T/A	H193L	82.9	1632
P156	PA-AA-201308-0054	validation	FFPE	Head and Neck	50	TP53	17_7579406	G/T	S94*	23.95	526
P156	PA-AA-201308-0054	validation	FFPE	Head and Neck	50	TP53	17_7579433	G/-	NA	35.31	524
P156	PA-AA-201308-0055	validation	FFPE	Head and Neck	0
P157	PA-AA-201308-0056	validation	FFPE	Head and Neck	60	CDKN2A	9_21971186	G/A	R58*	58.48	277
P157	PA-AA-201308-0057	validation	FFPE	Head and Neck	20
P157	PA-AA-201308-0058	validation	FFPE	Head and Neck	60	CDKN2A	9_21971186	G/A	R58*	17.43	327
P157	PA-AA-201308-0059	validation	FFPE	Head and Neck	0
P158	PA-AA-201308-0060	validation	FFPE	Colon and Rectal cancer	30	KRAS	12_25398284	C/T	G12D	30.27	446
P159	PA-AA-201308-0061	validation	FFPE	Lung cancer: NSCLC	25	PIK3CA	3_178936082	G/A	E542K	15.45	2000
P159	PA-AA-201308-0062	validation	FFPE	Lung cancer: NSCLC	30	PIK3CA	3_178936082	G/A	E542K	36.52	1996
P160	PA-AA-201308-0063	validation	FFPE	Colon and Rectal cancer	60	PIK3CA	3_178936091	G/A	E545K	26.41	1999
P160	PA-AA-201308-0063	validation	FFPE	Colon and Rectal cancer	60	TP53	17_7577538	C/T	R248Q	51.64	1737
P161	PA-AA-201308-0064	validation	FFPE	Gynecological	90	TP53	17_7578212	G/A	R213*	39.94	641
P161	PA-AA-201308-0064	validation	FFPE	Gynecological	90	CTNNB1	3_41266097	G/A	D32N	41.26	1161
P161	PA-AA-201308-0064	validation	FFPE	Gynecological	90	PIK3CA	3_178952018	A/G	T1025A	40.27	822
P161	PA-AA-201308-0065	validation	FFPE	Gynecological	0	TP53	17_7578212	G/A	R213*	88.76	338
P161	PA-AA-201308-0065	validation	FFPE	Gynecological	0	CTNNB1	3_41266097	G/A	D32N	45.38	1375
P161	PA-AA-201308-0065	validation	FFPE	Gynecological	0	PIK3CA	3_178952018	A/G	T1025A	45.78	1280
P161	PA-AA-201308-0066	validation	FFPE	Gynecological	30	PIK3CA	3_178952018	A/G	T1025A	33.17	202
P161	PA-AA-201308-0067	validation	FFPE	Gynecological	0
P162	PA-AA-201309-0001	validation	FFPE	Lung, other than NSCLC	80	TP53	17_7578268	A/C	L194R	78.66	164
P163	PA-AA-201309-0002	validation	FFPE	Head and Neck	60
P163	PA-AA-201309-0003	validation	FFPE	Head and Neck	40
P164	PA-AA-201309-0004	validation	FFPE	Head and Neck	40
P141	PA-AA-201309-0009	validation	FFPE	Lung cancer: NSCLC	20	TP53	17_7577120	C/A	R273L	27.03	777
P165	PA-AA-201309-0010	validation	FFPE	Melanoma	60	BRAF	7_140453136	A/T	V600E	49.15	1290
P166	PA-AA-201309-0011	validation	FFPE	Melanoma	25	PTEN	10_89711912	A/G	Y177C	14.95	408
P167	PA-AA-201309-0023	validation	FFPE	BrainBrain	50
P100	PA-AA-201309-0024	validation	FFPE	Lung cancer: NSCLC	30	KIT	4_55561791	C/A	P61T	60.15	665
P100	PA-AA-201309-0024	validation	FFPE	Lung cancer: NSCLC	30	CDKN2A	9_21971153	C/A	E69*	83.57	213
P100	PA-AA-201309-0024	validation	FFPE	Lung cancer: NSCLC	30	TP53	17_7577112	C/G	A276P	91.01	567
P168	PA-AA-201309-0025	validation	FFPE	Colon and Rectal cancer	65
P169	PA-AA-201309-0026	validation	FFPE	Lung cancer: NSCLC	70	TP53	17_7577099	C/A	R280I	69.53	338
P170	PA-AA-201309-0029	validation	FFPE	Melanoma	70
P167	PA-AA-201309-0030	validation	FFPE	BrainBrain	unknown
P171	PA-AA-201309-0031	validation	FFPE	Sarcoma	60	PDGFRA	4_55152092	G/C	D842H	35.69	1998
P171	PA-AA-201309-0031	validation	FFPE	Sarcoma	60	PDGFRA	4_55152105	A/C	D846A	34.25	1997
P172	PA-AA-201309-0033	validation	FFPE	Lung cancer: NSCLC	unknown	TP53	17_7577120	C/T	R273H	36.49	1699
P173	PA-AA-201309-0034	validation	FFPE	Lung cancer: NSCLC	unknown
P174	PA-AA-201307-0017	validation	FFPE	Colon and Rectal cancer	70	TP53	17_7574003	G/A	R342*	37.98	1972
P175	PA-AA-201307-0018	validation	FFPE	Lung cancer: NSCLC	50	TP53	17_7574017	C/A	R337L	16.31	1999
P176	PA-AA-201307-0019	validation	FFPE	Lung cancer: NSCLC	80	KIT	4_55593679	G/-	NA	41.1	399
P176	PA-AA-201307-0019	validation	FFPE	Lung cancer: NSCLC	80	TP53	17_7574026	C/A	G334V	92.23	1584
P176	PA-AA-201307-0019	validation	FFPE	Lung cancer: NSCLC	80	STK11	19_1221270	G/T	E265*	88.51	1123
P177	PA-AA-201307-0020	validation	FFPE	Lung cancer: NSCLC	80	TP53	17_7577099	C/T	R280K	29.22	1249
P177	PA-AA-201307-0020	validation	FFPE	Lung cancer: NSCLC	80	TP53	17_7578263	G/C	R196G	34.73	691
P178	PA-AA-201307-0021	validation	FFPE	Lung cancer: NSCLC	75
P179	PA-AA-201307-0022	validation	FFPE	Lung cancer: NSCLC	90	KRAS	12_25398284	C/G	G12A	83.98	1011
P180	PA-AA-201307-0023	validation	FFPE	Other	75
P181	PA-AA-201307-0042	validation	FFPE	Colon and Rectal cancer	10	PIK3CA	3_178927980	T/C	C420R	15.3	1235
P182	PA-AA-201307-0043	validation	FFPE	Head and Neck	45
P183	PA-AA-201307-0044	validation	FFPE	Lung cancer: NSCLC	40
P85	PA-AA-201307-0045	validation	FFPE	Colon and Rectal cancer	25	PIK3CA	3_178936082	G/A	E542K	19.51	1999
P85	PA-AA-201307-0045	validation	FFPE	Colon and Rectal cancer	25	TP53	17_7577094	G/A	R282W	33.78	592
P85	PA-AA-201307-0045	validation	FFPE	Colon and Rectal cancer	25	APC	5_112175217	AA/-	NA	53.47	894
P85	PA-AA-201307-0045	validation	FFPE	Colon and Rectal cancer	25	KRAS	12_25378561	G/A	A146V	66.18	760
P90	PA-AA-201307-0046	validation	FFPE	Skin cancer	0
P184	PA-AA-201307-0049	validation	FFPE	Lung cancer: NSCLC	40	TP53	17_7577538	C/A	R248L	13.56	1741
P185	PA-AA-201307-0056	validation	FFPE	Colon and Rectal cancer	50	APC	5_112174631	C/T	R1114*	17.42	1883
P185	PA-AA-201307-0056	validation	FFPE	Colon and Rectal cancer	50	KRAS	12_25398284	C/T	G12D	38.4	586
P185	PA-AA-201307-0056	validation	FFPE	Colon and Rectal cancer	50	TP53	17_7579358	C/A	R110L	49.78	227
P186	PA-AA-201307-0057	validation	FFPE	Lung cancer: NSCLC	unknown
