# Supplementary material for: Targeted Next Generation Sequencing as a Reliable Diagnostic Assay for the Detection of Somatic Mutations in Tumours Using Minimal DNA Amounts from Formalin Fixed Paraffin Embedded Material
Source: PLoS One. 2016 Feb 26;11(2):e0149405. doi: 10.1371/journal.pone.0149405 (PMC4769293; doi:10.1371/journal.pone.0149405)
Supplement: S3 Table — Parameter settings used by the Torrent Variant Caller for calling somatic variants. For FF samples low stringency settings were used and for FFPE samples high stringency settings were used. (XLSX) [file pone.0149405.s011.xlsx]

## Sheet: Sheet1
	FFPE	FF
short_suffix_match	5	5
output_mnv	0	0
min_indel_size	4	4
min_var_count	5	5
min_var_freq	0.15	0.15
kmer_len	19	19
max_hp_length	8	8
relative_strand_bias	0.8	0.8
snp_min_allele_freq	0.02	0.02
snp_strand_bias	0.9	0.95
hotspot_min_coverage	20	6
hotspot_min_cov_each_strand	2	2
hotspot_min_allele_freq	0.02	0.01
snp_min_variant_score	10	6
hotspot_strand_bias	0.95	0.95
hp_max_length	8	8
filter_insertion_predictions	0.2	0.2
indel_min_variant_score	10	6
indel_min_coverage	20	15
heavy_tailed	3	3
outlier_probability	0.005	0.005
data_quality_stringency	8.5	6.5
snp_min_cov_each_strand	3	0
hotspot_min_variant_score	6	6
indel_strand_bias	0.85	0.9
downsample_to_coverage	2000	2000
filter_unusual_predictions	0.25	0.3
indel_min_allele_freq	0.05	0.05
do_snp_realignment	1	1
prediction_precision	1	1
indel_min_cov_each_strand	3	2
filter_deletion_predictions	0.2	0.2
suppress_recalibration	1	1
snp_min_coverage	20	6
gen_min_coverage	20	6
allow_mnps	1	0
allow_complex	0	0
read_max_mismatch_fraction	1	1
read_mismatch_limit	10	10
allow_indels	1	1
min_mapping_qv	4	4
gen_min_alt_allele_freq	0.035	0.03
allow_snps	1	1
gen_min_indel_alt_allele_freq	0.1	0.1

## Sheet: Sheet2
			Fresh	FFPE
			Low stringency settings	High stringency settings
Torrent Variant Caller parameters
-	snp_min_allele_freq	Min allele frequency SNPs	0.02	0.02
-	snp_strand_bias	Min strand bias SNPs	0.95	0.9
-	hotspot_min_coverage	Min coverage hotspots	6	20
-	hotspot_min_cov_each_strand	Min coverage on either strand hotspots	2	2
-	hotspot_min_allele_freq	Min allele frequency hotspots	0.01	0.02
-	snp_min_variant_score	Min quality SNPs	6	10
-	hotspot_strand_bias	Min strand bias hotspots	0.95	0.95
-	hp_max_length	Max homopolymer length indels	8	8
-	filter_insertion_predictions	Max reference/variant signal shift (insertions)	0.2	0.2
-	indel_min_variant_score	Min quality indels	6	10
-	indel_min_coverage	Min coverage indels	15	20
-	heavy_tailed	The prior probability that a given read comes from some distribution other than the possibilities being evaluated.	3	3
-	outlier_probability	Prior probability that a read comes from some other distribution.	0.005	0.005
-	data_quality_stringency	Min relative read quality	6.5	8.5
-	snp_min_cov_each_strand	Min coverage on either strand SNPs	0	3
-	hotspot_min_variant_score	Min quality hotspots	6	6
-	indel_strand_bias	Min strand bias indels	0.9	0.85
-	downsample_to_coverage	Reduce coverage in over-sampled locations to this value	2000	2000
-	filter_unusual_predictions	Max common signal shift	0.3	0.25
-	indel_min_allele_freq	Min allele frequency indels	0.05	0.05
-	do_snp_realignment	Realign reads in the vicinity of SNP candidates	1	1
-	prediction_precision	Number of pseudo-data-points suggesting our predictions match the measurements without bias	1	1
-	indel_min_cov_each_strand	Min coverage on either strand indels	2	3
-	filter_deletion_predictions	Max reference/variant signal shift (deletions)	0.2	0.2
-	suppress_recalibration	Ignore the recalibration values from pipeline	1	1
-	snp_min_coverage	Min coverage SNPs	6	20
Long indel assembly settings
-	short_suffix_match	In order for a contig to be considered for the coverage of an indel, both sides of the variant have to match perfectly the reference sequence.	5	5
-	min_indel_size	Min size of an indel to be reported	4	4
-	min_var_count	The number of times a variant appears in the assembled contigs in order to be considered for evaluation	5	5
-	min_var_freq	Min value of the frequency of an indel to be reported	0.15	0.15
-	kmer_len	Length of the Min suffix/prefix overlap (perfect match) of any two reads to be considered for assembly	19	19
-	max_hp_length	Max homopolymer length indels	8	8
-	relative_strand_bias	Min strand bias indels	0.8	0.8
FreeBayes settings
-	gen_min_coverage	Min depth of coverage variants	6	20
-	allow_mnps	Enable MNP calling	0	0
-	read_max_mismatch_fraction	Max fraction of mismatches allowed in the length of read	1	1
-	allow_snps	Enable SNP calling	1	1
-	allow_indels	Enable indel calling	1	1
-	min_mapping_qv	Min mapping QV value	4	4
-	gen_min_alt_allele_freq	Min allele frequency	0.03	0.035
-	read_mismatch_limit	Number of mismatches allowed	10	10
-	min_base_qv	Min base QV value	2	4
-	gen_min_indel_alt_allele_freq	Filter out indel candidates that do not have at least this frequency in the pileup	0.1	0.1
