# Supplementary material for: Targeted Next Generation Sequencing as a Reliable Diagnostic Assay for the Detection of Somatic Mutations in Tumours Using Minimal DNA Amounts from Formalin Fixed Paraffin Embedded Material
Source: PLoS One. 2016 Feb 26;11(2):e0149405. doi: 10.1371/journal.pone.0149405 (PMC4769293; doi:10.1371/journal.pone.0149405)
Supplement: S4 Table — For TP53 the Ampliseq panel provided less information since the amplicon pool does not cover the same sequence compared to conventional techniques. NGS coverage of other genes was improved compared to the conventional technique providing extra information; 2 KRAS exon 4 and 1 TP53 exon 10 mutations were identified in regions that were not tested with the conventional techniques. In 2 samples a BRAF exon 15 (p.V600K) was identified where the Cobas technique only provided information on the presence of a mutation, but did not specify which mutation. (XLSX) [file pone.0149405.s012.xlsx]

## Sheet: Blad1
	#	Description	Gene	Exon	Variant
IT provides less information	19	Not present in TP53 IT amplicons	19x TP53	4x exon 4
				4x exon 5
				3x intron 6
				5x exon 8
				2x exon/intron 9 transition
				1x intron 9
IT provides extra information	3	Not performed in conventional diagnostics	2x KRAS	exon 4	A146V
			1x TP53	exon 10	R342*
	2		2x BRAF	exon 15	V600K
